# Supplementary material for: Structural evolution of nitrogenase states under alkaline turnover
Source: Nat Commun. 2024 Dec 2;15:10472. doi: 10.1038/s41467-024-54713-0 (PMC11612016; doi:10.1038/s41467-024-54713-0)
Supplement: Supplementary file 7 — Source Data [file 41467_2024_54713_MOESM7_ESM.xlsx]

## Sheet: Figure1C
Time (min)	Headspace			Inactivation
0	1.01556	0.680404	0.803197	3017.12	3442.08
0.33	1.23149	0.741504	1.553	3005.07	2887.96
5	3.38659	2.65043	3.7182	2006.9	2028.29
20	4.76461	3.01169	4.15123	1391.47	1427.98
60	4.83698	2.78449	4.44665	517.696	578.678
120	4.92774	3.03542	5.04578
240	4.98884	3.74845	5.11578	115.022	138.635

## Sheet: Figure3A
20seconds		5min		20min		60min
Elution volume (mL)	A410	Elution volume (mL)	A410	Elution volume (mL)	A410	Elution volume (mL)	A410
55.0009	0.15213	55.0001	0.249293	55.0036	0.169976	55.0021	0.039084
55.0042	0.151752	55.0034	0.249404	55.0078	0.16966	55.0066	0.039171
55.0076	0.151364	55.0067	0.249565	55.012	0.16955	55.0112	0.039149
55.0109	0.150957	55.0101	0.250115	55.0162	0.169922	55.0157	0.03913
55.0142	0.150527	55.0134	0.250812	55.0205	0.170295	55.0202	0.040343
55.0175	0.150096	55.0167	0.251513	55.0247	0.169639	55.0247	0.042467
55.0209	0.149957	55.0201	0.251883	55.0289	0.168851	55.0292	0.043715
55.0242	0.151268	55.0234	0.252114	55.0331	0.168835	55.0337	0.043209
55.0275	0.152594	55.0267	0.252343	55.0374	0.169765	55.0382	0.042811
55.0309	0.153914	55.0301	0.254117	55.0416	0.170758	55.0427	0.043674
55.0342	0.155185	55.0334	0.256822	55.0458	0.171561	55.0472	0.04471
55.0375	0.156455	55.0367	0.25965	55.05	0.172305	55.0517	0.044729
55.0409	0.157726	55.04	0.26142	55.0543	0.173104	55.0562	0.044225
55.0442	0.157574	55.0434	0.262306	55.0585	0.173967	55.0607	0.044235
55.0475	0.15737	55.0467	0.263009	55.0627	0.174694	55.0652	0.045248
55.0509	0.157164	55.05	0.263748	55.0669	0.174924	55.0697	0.046391
55.0542	0.157306	55.0534	0.264527	55.0712	0.174999	55.0742	0.047681
55.0575	0.157528	55.0567	0.26532	55.0754	0.175638	55.0787	0.048943
55.0608	0.157752	55.06	0.265787	55.0796	0.176879	55.0832	0.0498
55.0642	0.159315	55.0634	0.265716	55.0838	0.177951	55.0877	0.050408
55.0675	0.161331	55.0667	0.26548	55.0881	0.177957	55.0922	0.051382
55.0708	0.163355	55.07	0.26555	55.0923	0.177888	55.0967	0.052754
55.0742	0.164532	55.0733	0.266475	55.0965	0.178218	55.1012	0.053994
55.0775	0.16514	55.0767	0.267711	55.1007	0.178834	55.1057	0.053428
55.0808	0.165735	55.08	0.269003	55.105	0.179557	55.1102	0.052805
55.0842	0.166301	55.0833	0.270538	55.1092	0.180731	55.1147	0.052826
55.0875	0.166956	55.0867	0.272169	55.1134	0.181856	55.1192	0.053128
55.0908	0.167615	55.09	0.273732	55.1176	0.182561	55.1237	0.053361
55.0942	0.168351	55.0933	0.274665	55.1219	0.183142	55.1282	0.05327
55.0975	0.169241	55.0967	0.275342	55.1261	0.183548	55.1327	0.053408
55.1008	0.170134	55.1	0.276019	55.1303	0.183577	55.1372	0.054221
55.1041	0.170643	55.1033	0.277391	55.1345	0.183531	55.1417	0.055227
55.1075	0.170255	55.1067	0.279067	55.1388	0.183605	55.1462	0.05665
55.1108	0.169835	55.11	0.280753	55.143	0.183782	55.1507	0.058223
55.1141	0.16965	55.1133	0.281462	55.1472	0.184472	55.1552	0.060192
55.1175	0.169713	55.1166	0.281572	55.1514	0.186027	55.1597	0.062377
55.1208	0.169783	55.12	0.281599	55.1557	0.187538	55.1642	0.064362
55.1241	0.169682	55.1233	0.281533	55.1599	0.188654	55.1687	0.065928
55.1275	0.170022	55.1266	0.281337	55.1641	0.189544	55.1732	0.0673
55.1308	0.170377	55.13	0.2811	55.1683	0.191197	55.1777	0.067835
55.1341	0.170882	55.1333	0.281382	55.1726	0.194159	55.1822	0.068078
55.1374	0.172594	55.1366	0.282463	55.1768	0.196914	55.1867	0.067395
55.1408	0.174366	55.14	0.2838	55.181	0.197761	55.1912	0.066135
55.1441	0.176142	55.1433	0.285027	55.1852	0.198225	55.1957	0.065718
55.1474	0.175888	55.1466	0.285906	55.1895	0.198691	55.2002	0.066788
55.1508	0.175309	55.1499	0.286655	55.1937	0.199158	55.2047	0.06805
55.1541	0.174719	55.1533	0.286936	55.1979	0.199791	55.2092	0.07108
55.1574	0.174842	55.1566	0.285664	55.2021	0.202049	55.2137	0.074059
55.1608	0.175111	55.1599	0.283809	55.2064	0.204414	55.2182	0.075158
55.1641	0.175385	55.1633	0.282215	55.2106	0.205794	55.2227	0.075679
55.1674	0.175717	55.1666	0.282687	55.2148	0.206473	55.2272	0.076143
55.1707	0.176119	55.1699	0.28398	55.219	0.207533	55.2317	0.076499
55.1741	0.176525	55.1733	0.285295	55.2233	0.209635	55.2362	0.076805
55.1774	0.176776	55.1766	0.285783	55.2275	0.211961	55.2407	0.076879
55.1807	0.176939	55.1799	0.285879	55.2317	0.213258	55.2452	0.076775
55.1841	0.177097	55.1833	0.285976	55.2359	0.214002	55.2497	0.076194
55.1874	0.177868	55.1866	0.285328	55.2402	0.214799	55.2542	0.075472
55.1907	0.179322	55.1899	0.284309	55.2444	0.215709	55.2587	0.076136
55.1941	0.180833	55.1932	0.283275	55.2486	0.21653	55.2632	0.077834
55.1974	0.181994	55.1966	0.283239	55.2528	0.21652	55.2677	0.079469
55.2007	0.182396	55.1999	0.283871	55.2571	0.215923	55.2722	0.08132
55.2041	0.18275	55.2032	0.284599	55.2613	0.216067	55.2767	0.083149
55.2074	0.183387	55.2066	0.285261	55.2655	0.218683	55.2812	0.084698
55.2107	0.184978	55.2099	0.285912	55.2697	0.221283	55.2858	0.086199
55.214	0.186626	55.2132	0.286572	55.274	0.222608	55.2903	0.086107
55.2174	0.188173	55.2166	0.286679	55.2782	0.223457	55.2948	0.084874
55.2207	0.188578	55.2199	0.28598	55.2824	0.223585	55.2993	0.084536
55.224	0.188914	55.2232	0.285037	55.2866	0.222355	55.3038	0.08597
55.2274	0.189158	55.2265	0.284554	55.2909	0.22106	55.3083	0.08748
55.2307	0.189715	55.2299	0.285043	55.2951	0.22176	55.3128	0.088258
55.234	0.190292	55.2332	0.285911	55.2993	0.222796	55.3173	0.08886
55.2374	0.190868	55.2365	0.286873	55.3035	0.223468	55.3218	0.089504
55.2407	0.191563	55.2399	0.288375	55.3078	0.2237	55.3263	0.090229
55.244	0.192185	55.2432	0.29013	55.312	0.223889	55.3308	0.092084
55.2474	0.192812	55.2465	0.291838	55.3162	0.224096	55.3353	0.096042
55.2507	0.193332	55.2499	0.292487	55.3204	0.224329	55.3398	0.099165
55.254	0.193841	55.2532	0.292615	55.3247	0.224822	55.3443	0.099162
55.2573	0.19435	55.2565	0.292645	55.3289	0.225506	55.3488	0.098557
55.2607	0.19497	55.2599	0.292664	55.3331	0.226383	55.3533	0.099107
55.264	0.195651	55.2632	0.2927	55.3373	0.227816	55.3578	0.100318
55.2673	0.196336	55.2665	0.292737	55.3416	0.229315	55.3623	0.101482
55.2707	0.197142	55.2698	0.292924	55.3458	0.229994	55.3668	0.102537
55.274	0.197877	55.2732	0.293169	55.35	0.229862	55.3713	0.10363
55.2773	0.198607	55.2765	0.293402	55.3542	0.229816	55.3758	0.104994
55.2807	0.198878	55.2798	0.293104	55.3585	0.230465	55.3803	0.106358
55.284	0.19885	55.2832	0.292391	55.3627	0.23109	55.3848	0.10638
55.2873	0.198801	55.2865	0.29161	55.3669	0.232024	55.3893	0.10594
55.2906	0.19912	55.2898	0.29111	55.3711	0.233192	55.3938	0.106545
55.294	0.199684	55.2932	0.290881	55.3754	0.234329	55.3983	0.108384
55.2973	0.200256	55.2965	0.290715	55.3796	0.235316	55.4028	0.110041
55.3006	0.201049	55.2998	0.291126	55.3838	0.23626	55.4073	0.11106
55.304	0.202087	55.3031	0.292194	55.388	0.237565	55.4118	0.111738
55.3073	0.203145	55.3065	0.293449	55.3923	0.238926	55.4163	0.110991
55.3106	0.204206	55.3098	0.294742	55.3965	0.239629	55.4208	0.109526
55.314	0.20583	55.3131	0.295959	55.4007	0.239436	55.4253	0.10937
55.3173	0.207503	55.3165	0.297126	55.4049	0.239248	55.4298	0.110618
55.3206	0.20912	55.3198	0.298448	55.4092	0.239709	55.4343	0.111834
55.324	0.20952	55.3231	0.300092	55.4134	0.240388	55.4388	0.112914
55.3273	0.209806	55.3265	0.301863	55.4176	0.24098	55.4433	0.113974
55.3306	0.210095	55.3298	0.303291	55.4218	0.241401	55.4478	0.114854
55.3339	0.21084	55.3331	0.303488	55.4261	0.241646	55.4523	0.115699
55.3373	0.211659	55.3365	0.303086	55.4303	0.24129	55.4568	0.116832
55.3406	0.212481	55.3398	0.302836	55.4345	0.240751	55.4613	0.118169
55.3439	0.213329	55.3431	0.303843	55.4387	0.240414	55.4658	0.119969
55.3473	0.214187	55.3464	0.30552	55.443	0.240242	55.4703	0.122869
55.3506	0.215035	55.3498	0.307196	55.4472	0.240079	55.4748	0.12569
55.3539	0.215883	55.3531	0.308976	55.4514	0.240217	55.4793	0.126974
55.3573	0.216695	55.3564	0.310814	55.4556	0.240403	55.4838	0.127916
55.3606	0.2175	55.3598	0.31265	55.4599	0.241129	55.4883	0.127546
55.3639	0.218946	55.3631	0.314772	55.4641	0.242226	55.4928	0.126649
55.3672	0.220885	55.3664	0.317095	55.4683	0.243095	55.4973	0.126619
55.3706	0.222865	55.3698	0.319439	55.4725	0.243001	55.5018	0.127743
55.3739	0.224111	55.3731	0.321303	55.4768	0.242823	55.5063	0.128518
55.3772	0.224549	55.3764	0.322745	55.481	0.244274	55.5108	0.128199
55.3806	0.224912	55.3797	0.324095	55.4852	0.246809	55.5153	0.127836
55.3839	0.225211	55.3831	0.325244	55.4894	0.24909	55.5198	0.128584
55.3872	0.225477	55.3864	0.326197	55.4937	0.250735	55.5243	0.12984
55.3906	0.225741	55.3897	0.327099	55.4979	0.25217	55.5288	0.130854
55.3939	0.22603	55.3931	0.327845	55.5021	0.253181	55.5333	0.131651
55.3972	0.226243	55.3964	0.328368	55.5063	0.253983	55.5378	0.132231
55.4006	0.226448	55.3997	0.328815	55.5106	0.255064	55.5423	0.131016
55.4039	0.226707	55.4031	0.32898	55.5148	0.256821	55.5468	0.129796
55.4072	0.227336	55.4064	0.328604	55.519	0.258531	55.5513	0.128505
55.4105	0.228012	55.4097	0.32801	55.5232	0.259766	55.5559	0.127202
55.4139	0.228688	55.4131	0.32786	55.5275	0.260757	55.5604	0.126941
55.4172	0.229502	55.4164	0.329027	55.5317	0.262063	55.5649	0.127446
55.4205	0.230364	55.4197	0.330812	55.5359	0.263971	55.5694	0.128579
55.4239	0.231229	55.423	0.332504	55.5401	0.265764	55.5739	0.130939
55.4272	0.231014	55.4264	0.333693	55.5444	0.265589	55.5784	0.133262
55.4305	0.230409	55.4297	0.334625	55.5486	0.265027	55.5829	0.134164
55.4339	0.229774	55.433	0.335526	55.5528	0.264871	55.5874	0.134666
55.4372	0.229852	55.4364	0.335848	55.557	0.265224	55.5919	0.136742
55.4405	0.230482	55.4397	0.335842	55.5612	0.265624	55.5964	0.139838
55.4438	0.23117	55.443	0.335817	55.5655	0.266271	55.6009	0.141656
55.4472	0.231497	55.4464	0.335215	55.5697	0.266979	55.6054	0.140616
55.4505	0.231502	55.4497	0.33423	55.5739	0.266779	55.6099	0.140051
55.4538	0.231473	55.453	0.333233	55.5781	0.265803	55.6144	0.141864
55.4572	0.232144	55.4563	0.332853	55.5824	0.264882	55.6189	0.144136
55.4605	0.233676	55.4597	0.333013	55.5866	0.264161	55.6234	0.145384
55.4638	0.235327	55.463	0.333271	55.5908	0.263491	55.6279	0.146016
55.4672	0.236569	55.4663	0.333757	55.595	0.263567	55.6324	0.147203
55.4705	0.236874	55.4697	0.334424	55.5993	0.264157	55.6369	0.149287
55.4738	0.237052	55.473	0.335117	55.6035	0.264974	55.6414	0.151365
55.4772	0.237289	55.4763	0.335521	55.6077	0.2664	55.6459	0.153333
55.4805	0.237876	55.4797	0.335539	55.612	0.267809	55.6504	0.15526
55.4838	0.238512	55.483	0.335429	55.6162	0.26839	55.6549	0.155899
55.4871	0.239142	55.4863	0.335647	55.6204	0.268381	55.6594	0.156216
55.4905	0.239757	55.4897	0.336401	55.6246	0.269042	55.6639	0.156508
55.4938	0.24037	55.493	0.337366	55.6288	0.271781	55.6684	0.156796
55.4971	0.240983	55.4963	0.338113	55.6331	0.274516	55.6729	0.15682
55.5005	0.242036	55.4996	0.338288	55.6373	0.276899	55.6774	0.156233
55.5038	0.243147	55.503	0.338182	55.6415	0.279152	55.6819	0.155716
55.5071	0.24426	55.5063	0.338197	55.6457	0.28051	55.6864	0.156334
55.5105	0.245851	55.5096	0.338559	55.65	0.280286	55.6909	0.15749
55.5138	0.247641	55.513	0.339096	55.6542	0.280014	55.6954	0.157792
55.5171	0.249477	55.5163	0.339516	55.6584	0.281326	55.6999	0.157102
55.5204	0.250732	55.5196	0.33959	55.6626	0.28297	55.7044	0.157044
55.5238	0.25152	55.523	0.339487	55.6669	0.285459	55.7089	0.159816
55.5271	0.252252	55.5263	0.339412	55.6711	0.288675	55.7134	0.162479
55.5304	0.25313	55.5296	0.339787	55.6753	0.291559	55.7179	0.163048
55.5338	0.254166	55.5329	0.340447	55.6795	0.293086	55.7224	0.163185
55.5371	0.255222	55.5363	0.341106	55.6838	0.294195	55.7269	0.163056
55.5404	0.25552	55.5396	0.341654	55.688	0.294685	55.7314	0.162789
55.5438	0.254842	55.5429	0.34212	55.6922	0.294567	55.7359	0.162727
55.5471	0.254033	55.5463	0.34258	55.6964	0.294878	55.7404	0.163009
55.5504	0.253559	55.5496	0.343048	55.7007	0.296396	55.7449	0.163381
55.5538	0.25385	55.5529	0.343502	55.7049	0.298054	55.7494	0.164311
55.5571	0.254239	55.5563	0.343942	55.7091	0.298341	55.7539	0.165352
55.5604	0.25459	55.5596	0.344632	55.7133	0.297442	55.7584	0.167784
55.5637	0.254814	55.5629	0.345607	55.7176	0.296561	55.7629	0.170893
55.5671	0.255018	55.5662	0.346656	55.7218	0.295739	55.7674	0.173541
55.5704	0.255278	55.5696	0.347547	55.726	0.295015	55.7719	0.175391
55.5737	0.255943	55.5729	0.348207	55.7302	0.296156	55.7764	0.176789
55.5771	0.256672	55.5762	0.348783	55.7345	0.298157	55.7809	0.176693
55.5804	0.257435	55.5796	0.349589	55.7387	0.299028	55.7854	0.17635
55.5837	0.258017	55.5829	0.350741	55.7429	0.297782	55.7899	0.176635
55.5871	0.258524	55.5862	0.352024	55.7471	0.296491	55.7944	0.177278
55.5904	0.259025	55.5896	0.352998	55.7514	0.297665	55.7989	0.178403
55.5937	0.260053	55.5929	0.353329	55.7556	0.298954	55.8034	0.180453
55.5971	0.261261	55.5962	0.353361	55.7598	0.299253	55.8079	0.182238
55.6004	0.262483	55.5996	0.353825	55.764	0.298692	55.8124	0.181235
55.6037	0.262736	55.6029	0.355552	55.7683	0.298411	55.8169	0.180132
55.607	0.262535	55.6062	0.357996	55.7725	0.299615	55.8214	0.181078
55.6104	0.262287	55.6095	0.360314	55.7767	0.301172	55.826	0.182686
55.6137	0.262728	55.6129	0.362127	55.7809	0.301702	55.8305	0.183999
55.617	0.263531	55.6162	0.363631	55.7852	0.301149	55.835	0.18501
55.6204	0.264363	55.6195	0.365115	55.7894	0.3009	55.8395	0.185406
55.6237	0.265259	55.6229	0.366427	55.7936	0.301555	55.844	0.184475
55.627	0.266346	55.6262	0.367621	55.7978	0.302463	55.8485	0.183501
55.6304	0.267463	55.6295	0.368823	55.8021	0.303446	55.853	0.183937
55.6337	0.268821	55.6329	0.369839	55.8063	0.304455	55.8575	0.18502
55.637	0.27045	55.6362	0.37067	55.8105	0.305356	55.862	0.186317
55.6403	0.272122	55.6395	0.371467	55.8147	0.305541	55.8665	0.187604
55.6437	0.273677	55.6428	0.372186	55.819	0.30572	55.871	0.188665
55.647	0.274969	55.6462	0.372803	55.8232	0.306986	55.8755	0.189114
55.6503	0.27621	55.6495	0.373389	55.8274	0.309032	55.88	0.189559
55.6537	0.277438	55.6528	0.374345	55.8316	0.31044	55.8845	0.189735
55.657	0.278503	55.6562	0.375648	55.8359	0.309053	55.889	0.189847
55.6603	0.279541	55.6595	0.377015	55.8401	0.307546	55.8935	0.191244
55.6637	0.280591	55.6628	0.37863	55.8443	0.309025	55.898	0.193701
55.667	0.281432	55.6662	0.380446	55.8485	0.311496	55.9025	0.195834
55.6703	0.282234	55.6695	0.382272	55.8528	0.31326	55.907	0.197265
55.6736	0.283023	55.6728	0.384209	55.857	0.313907	55.9115	0.198654
55.677	0.283219	55.6762	0.386427	55.8612	0.31461	55.916	0.199943
55.6803	0.283295	55.6795	0.388793	55.8654	0.317563	55.9205	0.201186
55.6836	0.283371	55.6828	0.390383	55.8697	0.321104	55.925	0.202684
55.687	0.284183	55.6861	0.390364	55.8739	0.32339	55.9295	0.204351
55.6903	0.285276	55.6895	0.389575	55.8781	0.324275	55.934	0.20562
55.6936	0.286392	55.6928	0.389179	55.8823	0.325139	55.9385	0.206069
55.697	0.287199	55.6961	0.389839	55.8866	0.326066	55.943	0.206705
55.7003	0.287837	55.6995	0.391063	55.8908	0.327003	55.9475	0.208304
55.7036	0.288449	55.7028	0.392202	55.895	0.32769	55.952	0.210174
55.707	0.289828	55.7061	0.393133	55.8992	0.328145	55.9565	0.2117
55.7103	0.291763	55.7095	0.393964	55.9035	0.329024	55.961	0.212951
55.7136	0.293783	55.7128	0.394874	55.9077	0.331451	55.9655	0.214077
55.7169	0.295208	55.7161	0.396052	55.9119	0.334029	55.97	0.215069
55.7203	0.295894	55.7194	0.3974	55.9161	0.335577	55.9745	0.21592
55.7236	0.296461	55.7228	0.398774	55.9204	0.336267	55.979	0.21562
55.7269	0.296919	55.7261	0.400593	55.9246	0.336932	55.9835	0.215316
55.7303	0.297331	55.7294	0.402744	55.9288	0.337123	55.988	0.216073
55.7336	0.297738	55.7328	0.404893	55.933	0.337313	55.9925	0.216916
55.7369	0.298389	55.7361	0.406154	55.9373	0.339053	55.997	0.217393
55.7403	0.299623	55.7394	0.406637	55.9415	0.341338	56.0015	0.217647
55.7436	0.300974	55.7428	0.407052	55.9457	0.342836	56.006	0.218469
55.7469	0.302182	55.7461	0.406944	55.9499	0.342753	56.0105	0.220485
55.7502	0.302572	55.7494	0.406212	55.9542	0.342459	56.015	0.222569
55.7536	0.302795	55.7527	0.40531	55.9584	0.34285	56.0195	0.223913
55.7569	0.303024	55.7561	0.404706	55.9626	0.343632	56.024	0.224984
55.7602	0.303954	55.7594	0.404487	55.9668	0.344586	56.0285	0.22596
55.7636	0.30503	55.7627	0.404386	55.9711	0.345724	56.033	0.226842
55.7669	0.306106	55.7661	0.404738	55.9753	0.347143	56.0375	0.227727
55.7702	0.306487	55.7694	0.405925	55.9795	0.349644	56.042	0.228478
55.7736	0.306665	55.7727	0.407499	55.9837	0.352555	56.0465	0.229218
55.7769	0.306832	55.7761	0.408914	55.988	0.354246	56.051	0.229988
55.7802	0.306977	55.7794	0.40996	55.9922	0.354391	56.0555	0.230782
55.7836	0.307061	55.7827	0.410809	55.9964	0.354616	56.06	0.232436
55.7869	0.307133	55.7861	0.411773	56.0006	0.355503	56.0645	0.234732
55.7902	0.306856	55.7894	0.413116	56.0049	0.356611	56.069	0.236304
55.7935	0.306281	55.7927	0.414698	56.0091	0.358133	56.0735	0.236363
55.7969	0.305655	55.796	0.416259	56.0133	0.360031	56.078	0.236535
55.8002	0.305466	55.7994	0.417808	56.0175	0.361826	56.0825	0.237965
55.8035	0.305709	55.8027	0.41936	56.0218	0.360482	56.087	0.239541
55.8069	0.306031	55.806	0.420842	56.026	0.359135	56.0915	0.240157
55.8102	0.30714	55.8094	0.420937	56.0302	0.358775	56.096	0.240269
55.8135	0.309332	55.8127	0.419944	56.0344	0.359023	56.1006	0.240282
55.8169	0.31174	55.816	0.418949	56.0387	0.359586	56.1051	0.240359
55.8202	0.313369	55.8194	0.41895	56.0429	0.361043	56.1096	0.240667
55.8235	0.313419	55.8227	0.419897	56.0471	0.362656	56.1141	0.241575
55.8269	0.313149	55.826	0.420892	56.0513	0.36344	56.1186	0.242586
55.8302	0.313075	55.8293	0.42178	56.0556	0.363786	56.1231	0.243314
55.8335	0.313652	55.8327	0.422535	56.0598	0.363585	56.1276	0.243843
55.8368	0.314378	55.836	0.423256	56.064	0.36237	56.1321	0.244452
55.8402	0.315203	55.8393	0.42383	56.0682	0.361158	56.1366	0.245234
55.8435	0.316404	55.8427	0.424219	56.0725	0.361469	56.1411	0.246211
55.8468	0.317696	55.846	0.424557	56.0767	0.362766	56.1456	0.247699
55.8502	0.318972	55.8493	0.4252	56.0809	0.364252	56.1501	0.249085
55.8535	0.320332	55.8527	0.426353	56.0851	0.366281	56.1546	0.249824
55.8568	0.321714	55.856	0.42772	56.0894	0.36811	56.1591	0.250437
55.8602	0.323097	55.8593	0.428804	56.0936	0.368325	56.1636	0.250503
55.8635	0.324378	55.8627	0.429276	56.0978	0.367877	56.1681	0.250142
55.8668	0.325615	55.866	0.429431	56.102	0.367969	56.1726	0.250792
55.8701	0.326846	55.8693	0.429759	56.1063	0.369096	56.1771	0.25311
55.8735	0.328195	55.8726	0.43054	56.1105	0.370221	56.1816	0.255326
55.8768	0.329573	55.876	0.431591	56.1147	0.371378	56.1861	0.257099
55.8801	0.330948	55.8793	0.432669	56.1189	0.372576	56.1906	0.25893
55.8835	0.331343	55.8826	0.433718	56.1232	0.373604	56.1951	0.261453
55.8868	0.331112	55.886	0.434721	56.1274	0.374418	56.1996	0.264209
55.8901	0.330783	55.8893	0.435631	56.1316	0.375263	56.2041	0.266067
55.8935	0.330871	55.8926	0.436497	56.1358	0.376367	56.2086	0.266097
55.8968	0.331055	55.896	0.437402	56.1401	0.377533	56.2131	0.266369
55.9001	0.331232	55.8993	0.438306	56.1443	0.37824	56.2176	0.267651
55.9034	0.331534	55.9026	0.439767	56.1485	0.378239	56.2221	0.269151
55.9068	0.332245	55.9059	0.441696	56.1527	0.378101	56.2266	0.270402
55.9101	0.333056	55.9093	0.443606	56.157	0.377537	56.2311	0.27153
55.9134	0.333772	55.9126	0.445341	56.1612	0.376846	56.2356	0.273714
55.9168	0.334235	55.9159	0.446938	56.1654	0.376164	56.2401	0.277388
55.9201	0.334637	55.9193	0.44853	56.1696	0.375518	56.2446	0.280715
55.9234	0.335108	55.9226	0.44978	56.1739	0.375097	56.2491	0.281824
55.9268	0.335593	55.9259	0.450624	56.1781	0.376789	56.2536	0.282933
55.9301	0.336076	55.9293	0.451376	56.1823	0.378591	56.2581	0.282202
55.9334	0.336621	55.9326	0.451776	56.1865	0.37883	56.2626	0.281129
55.9368	0.337646	55.9359	0.451578	56.1908	0.37797	56.2671	0.280441
55.9401	0.338776	55.9393	0.451129	56.195	0.377155	56.2716	0.280075
55.9434	0.339904	55.9426	0.450987	56.1992	0.376547	56.2761	0.279177
55.9467	0.340776	55.9459	0.451451	56.2034	0.375999	56.2806	0.277083
55.9501	0.341566	55.9492	0.452212	56.2077	0.376288	56.2851	0.275264
55.9534	0.342353	55.9526	0.452663	56.2119	0.377032	56.2896	0.276423
55.9567	0.343565	55.9559	0.452323	56.2161	0.377608	56.2941	0.278846
55.9601	0.344854	55.9592	0.451507	56.2203	0.377906	56.2986	0.280148
55.9634	0.346133	55.9626	0.450706	56.2246	0.378254	56.3031	0.280486
55.9667	0.347413	55.9659	0.449901	56.2288	0.379688	56.3076	0.280823
55.9701	0.348862	55.9692	0.449081	56.233	0.381789	56.3121	0.281024
55.9734	0.350365	55.9726	0.44849	56.2372	0.3838	56.3166	0.281101
55.9767	0.350888	55.9759	0.449189	56.2415	0.385372	56.3211	0.280098
55.9801	0.350607	55.9792	0.450997	56.2457	0.386889	56.3256	0.278898
55.9834	0.350177	55.9826	0.452793	56.2499	0.388125	56.3301	0.279324
55.9867	0.351108	55.9859	0.453472	56.2541	0.389214	56.3346	0.280865
55.99	0.353228	55.9892	0.453022	56.2584	0.390045	56.3391	0.282202
55.9934	0.355546	55.9925	0.452571	56.2626	0.390197	56.3436	0.283098
55.9967	0.357132	55.9959	0.452323	56.2668	0.390451	56.3481	0.284096
56	0.357981	55.9992	0.452315	56.271	0.394137	56.3526	0.285919
56.0034	0.358669	56.0025	0.452341	56.2753	0.398325	56.3571	0.287868
56.0067	0.359625	56.0059	0.452781	56.2795	0.402116	56.3616	0.289462
56.01	0.360706	56.0092	0.453728	56.2837	0.40539	56.3661	0.290941
56.0134	0.361801	56.0125	0.454763	56.2879	0.408274	56.3707	0.291671
56.0167	0.362507	56.0159	0.455798	56.2922	0.408671	56.3752	0.291221
56.02	0.362393	56.0192	0.45684	56.2964	0.408756	56.3797	0.290887
56.0233	0.362057	56.0225	0.45789	56.3006	0.410296	56.3842	0.291009
56.0267	0.361789	56.0258	0.458871	56.3048	0.412894	56.3887	0.291297
56.03	0.361802	56.0292	0.459733	56.3091	0.415502	56.3932	0.291864
56.0333	0.361897	56.0325	0.460542	56.3133	0.418044	56.3977	0.292542
56.0367	0.362006	56.0358	0.461574	56.3175	0.420531	56.4022	0.293758
56.04	0.361521	56.0392	0.463094	56.3217	0.421913	56.4067	0.295447
56.0433	0.360848	56.0425	0.464879	56.326	0.422593	56.4112	0.296899
56.0467	0.360218	56.0458	0.466442	56.3302	0.423567	56.4157	0.297736
56.05	0.360637	56.0492	0.467366	56.3344	0.425418	56.4202	0.29854
56.0533	0.361494	56.0525	0.467859	56.3386	0.427296	56.4247	0.298716
56.0567	0.362379	56.0558	0.468347	56.3429	0.427998	56.4292	0.298817
56.06	0.363864	56.0592	0.468718	56.3471	0.42777	56.4337	0.299726
56.0633	0.365564	56.0625	0.468974	56.3513	0.427507	56.4382	0.301091
56.0666	0.367267	56.0658	0.469183	56.3555	0.427433	56.4427	0.303497
56.07	0.367768	56.0691	0.469116	56.3598	0.427359	56.4472	0.307597
56.0733	0.367425	56.0725	0.468812	56.364	0.427027	56.4517	0.311297
56.0766	0.366933	56.0758	0.468544	56.3682	0.426626	56.4562	0.312717
56.08	0.367634	56.0791	0.469076	56.3724	0.42698	56.4607	0.313868
56.0833	0.369334	56.0825	0.470421	56.3767	0.428541	56.4652	0.315285
56.0866	0.371228	56.0858	0.471781	56.3809	0.430117	56.4697	0.316787
56.09	0.372623	56.0891	0.472757	56.3851	0.430327	56.4742	0.318467
56.0933	0.373389	56.0925	0.473256	56.3893	0.430298	56.4787	0.320073
56.0966	0.374008	56.0958	0.473707	56.3936	0.429722	56.4832	0.321475
56.0999	0.374912	56.0991	0.474525	56.3978	0.428417	56.4877	0.322206
56.1033	0.376391	56.1024	0.475914	56.402	0.427508	56.4922	0.322999
56.1066	0.378039	56.1058	0.477483	56.4062	0.428428	56.4967	0.324933
56.1099	0.379547	56.1091	0.479183	56.4105	0.430075	56.5012	0.327366
56.1133	0.380769	56.1124	0.481121	56.4147	0.431322	56.5057	0.329098
56.1166	0.38191	56.1158	0.48316	56.4189	0.43205	56.5102	0.330326
56.1199	0.383135	56.1191	0.485006	56.4231	0.432977	56.5147	0.332053
56.1233	0.384566	56.1224	0.486438	56.4274	0.4355	56.5192	0.334236
56.1266	0.386056	56.1258	0.487654	56.4316	0.438408	56.5237	0.336315
56.1299	0.387426	56.1291	0.489189	56.4358	0.44097	56.5282	0.335109
56.1333	0.38812	56.1324	0.491531	56.44	0.44303	56.5327	0.333508
56.1366	0.388592	56.1358	0.494393	56.4443	0.445018	56.5372	0.334321
56.1399	0.38905	56.1391	0.497135	56.4485	0.445016	56.5417	0.336631
56.1432	0.388836	56.1424	0.499276	56.4527	0.444932	56.5462	0.338647
56.1466	0.388392	56.1457	0.500923	56.4569	0.445751	56.5507	0.340199
56.1499	0.387948	56.1491	0.502462	56.4612	0.447206	56.5552	0.341562
56.1532	0.388717	56.1524	0.503536	56.4654	0.448596	56.5597	0.342273
56.1566	0.389972	56.1557	0.504214	56.4696	0.449756	56.5642	0.342811
56.1599	0.391264	56.1591	0.50491	56.4738	0.450868	56.5687	0.343036
56.1632	0.391784	56.1624	0.505454	56.4781	0.453422	56.5732	0.343178
56.1666	0.391851	56.1657	0.505796	56.4823	0.456709	56.5777	0.342641
56.1699	0.391855	56.1691	0.506139	56.4865	0.458999	56.5822	0.341213
56.1732	0.392328	56.1724	0.506668	56.4907	0.459363	56.5867	0.340441
56.1765	0.393134	56.1757	0.507445	56.495	0.45948	56.5912	0.341541
56.1799	0.393998	56.179	0.508255	56.4992	0.459943	56.5957	0.342763
56.1832	0.394987	56.1824	0.508985	56.5034	0.460593	56.6002	0.342783
56.1865	0.396103	56.1857	0.509515	56.5076	0.461284	56.6047	0.342274
56.1899	0.39725	56.189	0.509923	56.5119	0.461995	56.6092	0.342939
56.1932	0.398333	56.1924	0.510598	56.5161	0.4627	56.6137	0.344897
56.1965	0.399341	56.1957	0.511588	56.5203	0.463142	56.6182	0.346367
56.1999	0.400329	56.199	0.512559	56.5245	0.463465	56.6227	0.346175
56.2032	0.400921	56.2024	0.513187	56.5288	0.463974	56.6272	0.346003
56.2065	0.400689	56.2057	0.513286	56.533	0.465032	56.6317	0.346818
56.2099	0.400207	56.209	0.51326	56.5372	0.466137	56.6362	0.347717
56.2132	0.400038	56.2123	0.513311	56.5414	0.466331	56.6408	0.348254
56.2165	0.400873	56.2157	0.51336	56.5457	0.466323	56.6453	0.348637
56.2198	0.402069	56.219	0.51329	56.5499	0.466616	56.6498	0.348905
56.2232	0.403368	56.2223	0.513479	56.5541	0.467217	56.6543	0.349083
56.2265	0.405186	56.2257	0.514386	56.5583	0.467818	56.6588	0.349518
56.2298	0.407202	56.229	0.515786	56.5626	0.468311	56.6633	0.350833
56.2332	0.409196	56.2323	0.517242	56.5668	0.46877	56.6678	0.352369
56.2365	0.410065	56.2357	0.519176	56.571	0.469607	56.6723	0.353835
56.2398	0.410428	56.239	0.521587	56.5752	0.470729	56.6768	0.355039
56.2432	0.410772	56.2423	0.523955	56.5795	0.471713	56.6813	0.3559
56.2465	0.411095	56.2457	0.525931	56.5837	0.472255	56.6858	0.356362
56.2498	0.411469	56.249	0.527417	56.5879	0.472671	56.6903	0.357184
56.2531	0.411866	56.2523	0.528886	56.5921	0.473062	56.6948	0.358469
56.2565	0.411261	56.2556	0.530085	56.5964	0.473432	56.6993	0.35994
56.2598	0.410022	56.259	0.530961	56.6006	0.47386	56.7038	0.362596
56.2631	0.408703	56.2623	0.531837	56.6048	0.474529	56.7083	0.365671
56.2665	0.408296	56.2656	0.532935	56.609	0.475234	56.7128	0.36798
56.2698	0.408564	56.269	0.534317	56.6133	0.476834	56.7173	0.369565
56.2731	0.408954	56.2723	0.535697	56.6175	0.478992	56.7218	0.371362
56.2765	0.409658	56.2756	0.536786	56.6217	0.481014	56.7263	0.373792
56.2798	0.410737	56.279	0.537407	56.6259	0.482566	56.7308	0.37623
56.2831	0.411917	56.2823	0.537918	56.6302	0.484101	56.7353	0.378102
56.2865	0.413425	56.2856	0.538702	56.6344	0.485136	56.7398	0.380001
56.2898	0.415544	56.2889	0.539969	56.6386	0.486	56.7443	0.381887
56.2931	0.417872	56.2923	0.541398	56.6428	0.486668	56.7488	0.38372
56.2964	0.419627	56.2956	0.542604	56.647	0.486982	56.7533	0.385223
56.2998	0.420176	56.2989	0.543382	56.6513	0.487251	56.7578	0.386223
56.3031	0.420338	56.3023	0.543969	56.6555	0.487694	56.7623	0.387153
56.3064	0.42064	56.3056	0.544501	56.6597	0.488273	56.7668	0.388045
56.3098	0.421169	56.3089	0.544913	56.6639	0.489285	56.7713	0.388762
56.3131	0.421767	56.3123	0.545269	56.6682	0.491473	56.7758	0.387679
56.3164	0.422368	56.3156	0.545609	56.6724	0.493587	56.7803	0.385592
56.3198	0.423126	56.3189	0.545882	56.6766	0.495213	56.7848	0.383547
56.3231	0.423952	56.3222	0.546099	56.6808	0.496607	56.7893	0.381562
56.3264	0.424761	56.3256	0.546324	56.6851	0.497551	56.7938	0.379755
56.3297	0.425747	56.3289	0.546627	56.6893	0.497786	56.7983	0.379017
56.3331	0.426812	56.3322	0.547027	56.6935	0.498013	56.8028	0.378313
56.3364	0.427878	56.3356	0.547446	56.6977	0.49838	56.8073	0.377098
56.3397	0.429868	56.3389	0.548263	56.702	0.498764	56.8118	0.375682
56.3431	0.432379	56.3422	0.549591	56.7062	0.499632	56.8163	0.375604
56.3464	0.434943	56.3456	0.550912	56.7104	0.501023	56.8208	0.377108
56.3497	0.43656	56.3489	0.551985	56.7146	0.50249	56.8253	0.378338
56.3531	0.437449	56.3522	0.552703	56.7189	0.504232	56.8298	0.378486
56.3564	0.438199	56.3556	0.553405	56.7231	0.506021	56.8343	0.378494
56.3597	0.438659	56.3589	0.554009	56.7273	0.507843	56.8388	0.378617
56.3631	0.438868	56.3622	0.554452	56.7315	0.509698	56.8433	0.378772
56.3664	0.439022	56.3655	0.554874	56.7358	0.511578	56.8478	0.380634
56.3697	0.439192	56.3689	0.555594	56.74	0.513577	56.8523	0.38399
56.373	0.439371	56.3722	0.556863	56.7442	0.515585	56.8568	0.386771
56.3764	0.439552	56.3755	0.558298	56.7484	0.516733	56.8613	0.388575
56.3797	0.440344	56.3789	0.559442	56.7527	0.51706	56.8658	0.390374
56.383	0.442047	56.3822	0.55996	56.7569	0.517429	56.8703	0.392485
56.3864	0.444036	56.3855	0.560189	56.7611	0.51801	56.8748	0.394726
56.3897	0.445665	56.3889	0.560346	56.7653	0.518626	56.8793	0.397442
56.393	0.446448	56.3922	0.560276	56.7696	0.519318	56.8838	0.400527
56.3964	0.446921	56.3955	0.56003	56.7738	0.520073	56.8883	0.403635
56.3997	0.447262	56.3988	0.55978	56.778	0.521382	56.8928	0.406827
56.403	0.447323	56.4022	0.559608	56.7822	0.52432	56.8973	0.410039
56.4063	0.447283	56.4055	0.559557	56.7865	0.527263	56.9018	0.412021
56.4097	0.447317	56.4088	0.559543	56.7907	0.527886	56.9063	0.413853
56.413	0.447775	56.4122	0.559598	56.7949	0.527844	56.9109	0.415598
56.4163	0.448413	56.4155	0.559672	56.7991	0.528064	56.9154	0.417503
56.4197	0.449093	56.4188	0.559852	56.8034	0.528693	56.9199	0.419383
56.423	0.449831	56.4222	0.560569	56.8076	0.529288	56.9244	0.421197
56.4263	0.450581	56.4255	0.561859	56.8118	0.528867	56.9289	0.422458
56.4297	0.451328	56.4288	0.56308	56.816	0.528151	56.9334	0.421918
56.433	0.452001	56.4322	0.563439	56.8203	0.527979	56.9379	0.421034
56.4363	0.452629	56.4355	0.562657	56.8245	0.528532	56.9424	0.421801
56.4397	0.453252	56.4388	0.561861	56.8287	0.529128	56.9469	0.423432
56.443	0.454282	56.4421	0.561752	56.8329	0.529694	56.9514	0.424509
56.4463	0.455589	56.4455	0.562678	56.8372	0.530249	56.9559	0.424855
56.4496	0.45693	56.4488	0.563644	56.8414	0.531027	56.9604	0.425265
56.453	0.457959	56.4521	0.564393	56.8456	0.53207	56.9649	0.425422
56.4563	0.458717	56.4555	0.564739	56.8498	0.533065	56.9694	0.425682
56.4596	0.459418	56.4588	0.564969	56.8541	0.53388	56.9739	0.426686
56.463	0.460117	56.4621	0.565211	56.8583	0.534585	56.9784	0.42794
56.4663	0.460732	56.4655	0.565557	56.8625	0.533751	56.9829	0.428905
56.4696	0.461309	56.4688	0.566045	56.8667	0.531399	56.9874	0.429586
56.473	0.462161	56.4721	0.56675	56.871	0.529201	56.9919	0.430328
56.4763	0.463404	56.4754	0.567967	56.8752	0.529187	56.9964	0.431269
56.4796	0.46479	56.4788	0.569452	56.8794	0.529181	57.0009	0.432209
56.483	0.466245	56.4821	0.570992	56.8836	0.529443	57.0054	0.43245
56.4863	0.467854	56.4854	0.572701	56.8879	0.529947	57.0099	0.432607
56.4896	0.469534	56.4888	0.574536	56.8921	0.530667	57.0144	0.434262
56.4929	0.470999	56.4921	0.576413	56.8963	0.531919	57.0189	0.436759
56.4963	0.47176	56.4954	0.57844	56.9005	0.533281	57.0234	0.438965
56.4996	0.472216	56.4988	0.580604	56.9048	0.533976	57.0279	0.440634
56.5029	0.472652	56.5021	0.582636	56.909	0.534339	57.0324	0.442263
56.5063	0.472911	56.5054	0.583866	56.9132	0.53516	57.0369	0.443961
56.5096	0.473083	56.5088	0.584152	56.9174	0.536872	57.0414	0.445644
56.5129	0.473254	56.5121	0.584499	56.9217	0.538686	57.0459	0.446959
56.5163	0.473306	56.5154	0.585756	56.9259	0.540538	57.0504	0.448053
56.5196	0.473295	56.5187	0.58836	56.9301	0.542409	57.0549	0.448951
56.5229	0.473284	56.5221	0.590958	56.9343	0.543834	57.0594	0.449569
56.5262	0.473485	56.5254	0.592614	56.9386	0.543827	57.0639	0.450222
56.5296	0.473845	56.5287	0.592606	56.9428	0.543908	57.0684	0.451104
56.5329	0.474236	56.5321	0.592487	56.947	0.545199	57.0729	0.451969
56.5362	0.474592	56.5354	0.592636	56.9512	0.546907	57.0774	0.453044
56.5396	0.474916	56.5387	0.593297	56.9555	0.54871	57.0819	0.454196
56.5429	0.475234	56.5421	0.594062	56.9597	0.550679	57.0864	0.456252
56.5462	0.475379	56.5454	0.595103	56.9639	0.552643	57.0909	0.459263
56.5496	0.475364	56.5487	0.596706	56.9681	0.554078	57.0954	0.46168
56.5529	0.475313	56.552	0.598482	56.9724	0.555368	57.0999	0.462301
56.5562	0.475371	56.5554	0.599866	56.9766	0.556275	57.1044	0.462589
56.5596	0.47568	56.5587	0.600264	56.9808	0.556781	57.1089	0.462243
56.5629	0.476092	56.562	0.600096	56.985	0.557351	57.1134	0.461898
56.5662	0.476425	56.5654	0.599952	56.9893	0.558331	57.1179	0.461485
56.5695	0.476541	56.5687	0.599871	56.9935	0.559454	57.1224	0.460997
56.5729	0.476561	56.572	0.599833	56.9977	0.560033	57.1269	0.460785
56.5762	0.476846	56.5754	0.599794	57.0019	0.560053	57.1314	0.461164
56.5795	0.477963	56.5787	0.599813	57.0062	0.559987	57.1359	0.461743
56.5829	0.479432	56.582	0.599933	57.0104	0.559638	57.1404	0.462945
56.5862	0.480883	56.5854	0.60005	57.0146	0.559287	57.1449	0.464343
56.5895	0.48209	56.5887	0.600127	57.0188	0.560004	57.1494	0.465652
56.5929	0.483156	56.592	0.600146	57.0231	0.561889	57.1539	0.466887
56.5962	0.484224	56.5953	0.600165	57.0273	0.563598	57.1584	0.468012
56.5995	0.485476	56.5987	0.600461	57.0315	0.563966	57.1629	0.468976
56.6028	0.486837	56.602	0.60125	57.0357	0.564354	57.1674	0.469935
56.6062	0.488201	56.6053	0.602083	57.04	0.565262	57.1719	0.470542
56.6095	0.488852	56.6087	0.602947	57.0442	0.566457	57.1764	0.471102
56.6128	0.488968	56.612	0.603848	57.0484	0.567529	57.181	0.471728
56.6162	0.489012	56.6153	0.604722	57.0526	0.568221	57.1855	0.47241
56.6195	0.489876	56.6187	0.605431	57.0569	0.568864	57.19	0.473479
56.6228	0.491482	56.622	0.605823	57.0611	0.571487	57.1945	0.475034
56.6262	0.493246	56.6253	0.60615	57.0653	0.574753	57.199	0.47711
56.6295	0.494558	56.6286	0.606259	57.0695	0.576964	57.2035	0.48054
56.6328	0.49535	56.632	0.605852	57.0738	0.577709	57.208	0.484086
56.6362	0.495982	56.6353	0.605226	57.078	0.578346	57.2125	0.48582
56.6395	0.496615	56.6386	0.604839	57.0822	0.579429	57.217	0.486685
56.6428	0.497197	56.642	0.605103	57.0864	0.580666	57.2215	0.488001
56.6461	0.497745	56.6453	0.605766	57.0907	0.582091	57.226	0.48957
56.6495	0.498358	56.6486	0.6066	57.0949	0.583866	57.2305	0.490702
56.6528	0.499164	56.652	0.607962	57.0991	0.585639	57.235	0.490276
56.6561	0.500062	56.6553	0.609728	57.1033	0.587411	57.2395	0.489956
56.6595	0.501015	56.6586	0.611385	57.1076	0.589171	57.244	0.491403
56.6628	0.502062	56.662	0.61254	57.1118	0.590612	57.2485	0.493433
56.6661	0.503145	56.6653	0.613156	57.116	0.591693	57.253	0.494316
56.6695	0.504148	56.6686	0.613797	57.1202	0.592758	57.2575	0.494126
56.6728	0.504806	56.6719	0.614706	57.1245	0.59289	57.262	0.493889
56.6761	0.505286	56.6753	0.616036	57.1287	0.592956	57.2665	0.49354
56.6794	0.50581	56.6786	0.617408	57.1329	0.593584	57.271	0.493357
56.6828	0.506693	56.6819	0.618614	57.1371	0.594631	57.2755	0.495665
56.6861	0.507776	56.6853	0.619335	57.1414	0.595155	57.28	0.498425
56.6894	0.508846	56.6886	0.620005	57.1456	0.593001	57.2845	0.499222
56.6928	0.510128	56.6919	0.620867	57.1498	0.590633	57.289	0.498741
56.6961	0.511592	56.6953	0.622137	57.154	0.589996	57.2935	0.498886
56.6994	0.513081	56.6986	0.62348	57.1583	0.590423	57.298	0.500136
56.7028	0.514287	56.7019	0.625101	57.1625	0.590926	57.3025	0.501344
56.7061	0.515179	56.7052	0.627293	57.1667	0.591477	57.307	0.501967
56.7094	0.515987	56.7086	0.62953	57.1709	0.592065	57.3115	0.502467
56.7128	0.517159	56.7119	0.631719	57.1752	0.593514	57.316	0.503694
56.7161	0.518752	56.7152	0.63385	57.1794	0.59527	57.3205	0.505475
56.7194	0.520463	56.7186	0.63606	57.1836	0.597486	57.325	0.507069
56.7227	0.521806	56.7219	0.638149	57.1878	0.600483	57.3295	0.508032
56.7261	0.522611	56.7252	0.639929	57.1921	0.60317	57.334	0.509019
56.7294	0.523219	56.7286	0.641565	57.1963	0.604621	57.3385	0.511112
56.7327	0.524112	56.7319	0.642998	57.2005	0.605579	57.343	0.513193
56.7361	0.525476	56.7352	0.643803	57.2047	0.607119	57.3475	0.515851
56.7394	0.527026	56.7386	0.644179	57.209	0.609382	57.352	0.518702
56.7427	0.528507	56.7419	0.644638	57.2132	0.61153	57.3565	0.520623
56.7461	0.52973	56.7452	0.645383	57.2174	0.61211	57.361	0.521421
56.7494	0.530805	56.7485	0.646364	57.2216	0.612375	57.3655	0.522326
56.7527	0.531768	56.7519	0.647284	57.2259	0.613683	57.37	0.523771
56.756	0.532622	56.7552	0.647933	57.2301	0.616255	57.3745	0.525396
56.7594	0.533453	56.7585	0.648279	57.2343	0.618893	57.379	0.527746
56.7627	0.534472	56.7619	0.648628	57.2385	0.621893	57.3835	0.530311
56.766	0.535929	56.7652	0.64893	57.2428	0.624852	57.388	0.531592
56.7694	0.5376	56.7685	0.649123	57.247	0.626712	57.3925	0.531782
56.7727	0.539297	56.7719	0.649314	57.2512	0.627587	57.397	0.532901
56.776	0.541242	56.7752	0.649447	57.2554	0.628578	57.4015	0.536236
56.7794	0.543346	56.7785	0.649474	57.2597	0.62992	57.406	0.539503
56.7827	0.545455	56.7818	0.649501	57.2639	0.631312	57.4105	0.541627
56.786	0.546803	56.7852	0.649568	57.2681	0.631865	57.415	0.543324
56.7894	0.5476	56.7885	0.649727	57.2723	0.631836	57.4195	0.544451
56.7927	0.548371	56.7918	0.649895	57.2766	0.63247	57.424	0.545203
56.796	0.548792	56.7952	0.65017	57.2808	0.63477	57.4285	0.545865
56.7993	0.548938	56.7985	0.650704	57.285	0.637204	57.433	0.546289
56.8027	0.549055	56.8018	0.651295	57.2892	0.638778	57.4375	0.546665
56.806	0.549658	56.8052	0.651601	57.2935	0.63978	57.442	0.546556
56.8093	0.550802	56.8085	0.651165	57.2977	0.640882	57.4465	0.546446
56.8127	0.55208	56.8118	0.650465	57.3019	0.642445	57.4511	0.547269
56.816	0.55331	56.8152	0.650077	57.3061	0.643991	57.4556	0.548394
56.8193	0.554428	56.8185	0.650567	57.3104	0.646097	57.4601	0.549145
56.8227	0.555486	56.8218	0.651504	57.3146	0.648491	57.4646	0.549292
56.826	0.556383	56.8251	0.652369	57.3188	0.650678	57.4691	0.549645
56.8293	0.556987	56.8285	0.652997	57.323	0.652463	57.4736	0.550787
56.8326	0.557467	56.8318	0.653441	57.3273	0.654226	57.4781	0.551943
56.836	0.558439	56.8351	0.654039	57.3315	0.656353	57.4826	0.55155
56.8393	0.560476	56.8385	0.655278	57.3357	0.658568	57.4871	0.550354
56.8426	0.563012	56.8418	0.657212	57.3399	0.66025	57.4916	0.549526
56.846	0.565039	56.8451	0.659033	57.3442	0.661249	57.4961	0.549098
56.8493	0.56539	56.8485	0.660219	57.3484	0.662047	57.5006	0.549185
56.8526	0.564829	56.8518	0.660528	57.3526	0.662315	57.5051	0.551101
56.856	0.564268	56.8551	0.660844	57.3568	0.662392	57.5096	0.553058
56.8593	0.56365	56.8584	0.661282	57.3611	0.662781	57.5141	0.555018
56.8626	0.562987	56.8618	0.661965	57.3653	0.663645	57.5186	0.556974
56.866	0.562337	56.8651	0.662648	57.3695	0.664552	57.5231	0.558931
56.8693	0.562482	56.8684	0.663073	57.3737	0.665607	57.5276	0.560909
56.8726	0.563203	56.8718	0.662864	57.378	0.666695	57.5321	0.56284
56.8759	0.563924	56.8751	0.662573	57.3822	0.667777	57.5366	0.564684
56.8793	0.56559	56.8784	0.662414	57.3864	0.66888	57.5411	0.566459
56.8826	0.568019	56.8818	0.662582	57.3906	0.669913	57.5456	0.567545
56.8859	0.570496	56.8851	0.662812	57.3949	0.669338	57.5501	0.568529
56.8893	0.572461	56.8884	0.663374	57.3991	0.668764	57.5546	0.570485
56.8926	0.573912	56.8918	0.664882	57.4033	0.669707	57.5591	0.573015
56.8959	0.575257	56.8951	0.666712	57.4075	0.671396	57.5636	0.575606
56.8993	0.576199	56.8984	0.668321	57.4118	0.672893	57.5681	0.578292
56.9026	0.576683	56.9017	0.669241	57.416	0.673917	57.5726	0.58089
56.9059	0.577049	56.9051	0.669801	57.4202	0.674982	57.5771	0.583189
56.9092	0.577662	56.9084	0.670323	57.4244	0.675332	57.5816	0.585363
56.9126	0.578613	56.9117	0.670711	57.4287	0.675318	57.5861	0.587124
56.9159	0.579678	56.9151	0.671004	57.4329	0.675438	57.5906	0.588623
56.9192	0.580445	56.9184	0.671255	57.4371	0.675914	57.5951	0.589834
56.9226	0.580624	56.9217	0.671327	57.4413	0.676528	57.5996	0.590719
56.9259	0.58053	56.9251	0.671212	57.4456	0.677479	57.6041	0.591793
56.9292	0.580646	56.9284	0.67114	57.4498	0.678535	57.6086	0.593911
56.9326	0.581475	56.9317	0.671306	57.454	0.679784	57.6131	0.596071
56.9359	0.582724	56.935	0.671785	57.4582	0.68121	57.6176	0.597706
56.9392	0.584099	56.9384	0.672281	57.4625	0.682681	57.6221	0.599168
56.9426	0.585706	56.9417	0.672954	57.4667	0.684327	57.6266	0.601393
56.9459	0.587415	56.945	0.673923	57.4709	0.68605	57.6311	0.604266
56.9492	0.589116	56.9484	0.674892	57.4751	0.68787	57.6356	0.606445
56.9525	0.590561	56.9517	0.675974	57.4794	0.689846	57.6401	0.607029
56.9559	0.591804	56.955	0.677352	57.4836	0.691792	57.6446	0.607467
56.9592	0.59303	56.9584	0.678729	57.4878	0.691761	57.6491	0.608311
56.9625	0.593576	56.9617	0.679985	57.492	0.69161	57.6536	0.609195
56.9659	0.593529	56.965	0.680914	57.4963	0.692595	57.6581	0.610417
56.9692	0.593447	56.9683	0.681807	57.5005	0.694468	57.6626	0.611849
56.9725	0.59335	56.9717	0.68264	57.5047	0.695883	57.6671	0.613422
56.9759	0.593271	56.975	0.683298	57.5089	0.695428	57.6716	0.615028
56.9792	0.593214	56.9783	0.683917	57.5132	0.694991	57.6761	0.616653
56.9825	0.593406	56.9817	0.684757	57.5174	0.69517	57.6806	0.618512
56.9858	0.593887	56.985	0.686261	57.5216	0.695668	57.6851	0.620377
56.9892	0.594437	56.9883	0.688001	57.5258	0.695952	57.6896	0.621623
56.9925	0.595158	56.9917	0.689724	57.5301	0.695791	57.6941	0.622491
56.9958	0.595989	56.995	0.691474	57.5343	0.695611	57.6986	0.623713
56.9992	0.596793	56.9983	0.693243	57.5385	0.69624	57.7031	0.625242
57.0025	0.597444	57.0017	0.695051	57.5427	0.696992	57.7076	0.626758
57.0058	0.597908	57.005	0.696974	57.547	0.697714	57.7121	0.62774
57.0092	0.598323	57.0083	0.698932	57.5512	0.698419	57.7166	0.628706
57.0125	0.598934	57.0116	0.700862	57.5554	0.699074	57.7211	0.630081
57.0158	0.599878	57.015	0.70267	57.5596	0.699568	57.7257	0.631615
57.0192	0.600968	57.0183	0.70434	57.5639	0.700002	57.7302	0.633067
57.0225	0.601851	57.0216	0.706003	57.5681	0.700528	57.7347	0.634363
57.0258	0.602225	57.025	0.707611	57.5723	0.701009	57.7392	0.635442
57.0291	0.602312	57.0283	0.709114	57.5765	0.701509	57.7437	0.636145
57.0325	0.602454	57.0316	0.710613	57.5808	0.701585	57.7482	0.636818
57.0358	0.60272	57.035	0.711825	57.585	0.701606	57.7527	0.637491
57.0391	0.603051	57.0383	0.712293	57.5892	0.70314	57.7572	0.638112
57.0425	0.603342	57.0416	0.71276	57.5934	0.706285	57.7617	0.638937
57.0458	0.603547	57.0449	0.71328	57.5977	0.709197	57.7662	0.639879
57.0491	0.603707	57.0483	0.713989	57.6019	0.710927	57.7707	0.641136
57.0525	0.603884	57.0516	0.714723	57.6061	0.712624	57.7752	0.64299
57.0558	0.604268	57.0549	0.715611	57.6103	0.714547	57.7797	0.645079
57.0591	0.604808	57.0583	0.71699	57.6146	0.716565	57.7842	0.647726
57.0624	0.605407	57.0616	0.718451	57.6188	0.718127	57.7887	0.650384
57.0658	0.606563	57.0649	0.719629	57.623	0.71867	57.7932	0.652326
57.0691	0.608151	57.0683	0.719798	57.6272	0.719002	57.7977	0.653904
57.0724	0.609752	57.0716	0.719532	57.6315	0.719269	57.8022	0.656277
57.0758	0.610577	57.0749	0.719383	57.6357	0.719536	57.8067	0.659735
57.0791	0.61066	57.0783	0.719695	57.6399	0.719538	57.8112	0.662843
57.0824	0.610691	57.0816	0.720335	57.6441	0.719257	57.8157	0.664043
57.0858	0.610904	57.0849	0.720903	57.6484	0.719277	57.8202	0.665216
57.0891	0.611345	57.0882	0.721174	57.6526	0.720673	57.8247	0.667672
57.0924	0.611849	57.0916	0.721208	57.6568	0.722625	57.8292	0.67043
57.0958	0.612193	57.0949	0.721288	57.661	0.723968	57.8337	0.673145
57.0991	0.612298	57.0982	0.721581	57.6653	0.724469	57.8382	0.675791
57.1024	0.612317	57.1016	0.722138	57.6695	0.724691	57.8427	0.678656
57.1057	0.612326	57.1049	0.72269	57.6737	0.72364	57.8472	0.681976
57.1091	0.612357	57.1082	0.723273	57.6779	0.722301	57.8517	0.685181
57.1124	0.612417	57.1116	0.724032	57.6822	0.722258	57.8562	0.68745
57.1157	0.612939	57.1149	0.724796	57.6864	0.723777	57.8607	0.689357
57.1191	0.614177	57.1182	0.725582	57.6906	0.725259	57.8652	0.69048
57.1224	0.615704	57.1215	0.726392	57.6948	0.725937	57.8697	0.691016
57.1257	0.617199	57.1249	0.727185	57.6991	0.726606	57.8742	0.691827
57.1291	0.618622	57.1282	0.728161	57.7033	0.727427	57.8787	0.693422
57.1324	0.620022	57.1315	0.729733	57.7075	0.728349	57.8832	0.694845
57.1357	0.621474	57.1349	0.731386	57.7117	0.729338	57.8877	0.694653
57.139	0.623181	57.1382	0.732672	57.7159	0.730515	57.8922	0.69418
57.1424	0.625073	57.1415	0.732765	57.7202	0.731722	57.8967	0.69575
57.1457	0.626973	57.1449	0.732562	57.7244	0.733831	57.9012	0.698601
57.149	0.628936	57.1482	0.732608	57.7286	0.736461	57.9057	0.70124
57.1524	0.630959	57.1515	0.733543	57.7328	0.738368	57.9102	0.703503
57.1557	0.632994	57.1549	0.73492	57.7371	0.738653	57.9147	0.705766
57.159	0.634739	57.1582	0.736197	57.7413	0.738686	57.9192	0.708163
57.1624	0.636215	57.1615	0.736997	57.7455	0.73935	57.9237	0.710581
57.1657	0.63769	57.1648	0.737449	57.7497	0.740422	57.9282	0.712108
57.169	0.638967	57.1682	0.737874	57.754	0.742002	57.9327	0.713279
57.1724	0.640015	57.1715	0.738169	57.7582	0.744989	57.9372	0.714971
57.1757	0.641031	57.1748	0.738327	57.7624	0.747738	57.9417	0.717484
57.179	0.641874	57.1782	0.738522	57.7666	0.7484	57.9462	0.720031
57.1823	0.642471	57.1815	0.738924	57.7709	0.748163	57.9507	0.722608
57.1857	0.643006	57.1848	0.739611	57.7751	0.748333	57.9552	0.725125
57.189	0.64395	57.1882	0.74029	57.7793	0.749328	57.9597	0.727169
57.1923	0.645556	57.1915	0.740786	57.7835	0.750334	57.9642	0.728972
57.1957	0.647415	57.1948	0.740806	57.7878	0.751501	57.9687	0.731783
57.199	0.648713	57.1981	0.740822	57.792	0.752709	57.9732	0.735846
57.2023	0.648987	57.2015	0.740876	57.7962	0.754295	57.9777	0.739892
57.2057	0.648797	57.2048	0.741112	57.8004	0.756314	57.9822	0.743286
57.209	0.648894	57.2081	0.741368	57.8047	0.758199	57.9867	0.746691
57.2123	0.649703	57.2115	0.741616	57.8089	0.7592	57.9912	0.748947
57.2157	0.650931	57.2148	0.741726	57.8131	0.759971	57.9957	0.750958
57.219	0.652021	57.2181	0.741748	57.8173	0.760605	58.0003	0.752792
57.2223	0.652496	57.2215	0.741904	57.8216	0.761105	58.0048	0.754454
57.2256	0.652507	57.2248	0.742585	57.8258	0.762169	58.0093	0.75646
57.229	0.652489	57.2281	0.743478	57.83	0.764661	58.0138	0.759112
57.2323	0.652073	57.2314	0.744671	57.8342	0.76751	58.0183	0.761807
57.2356	0.651277	57.2348	0.746898	57.8385	0.76957	58.0228	0.76426
57.239	0.65048	57.2381	0.749125	57.8427	0.770934	58.0273	0.766602
57.2423	0.650025	57.2414	0.75109	57.8469	0.772337	58.0318	0.769117
57.2456	0.649921	57.2448	0.752042	57.8511	0.774137	58.0363	0.77162
57.249	0.649817	57.2481	0.75275	57.8554	0.776052	58.0408	0.77427
57.2523	0.650424	57.2514	0.753543	57.8596	0.778719	58.0453	0.77735
57.2556	0.65185	57.2548	0.754714	57.8638	0.781836	58.0498	0.780376
57.2589	0.653368	57.2581	0.756153	57.868	0.784404	58.0543	0.782643
57.2623	0.654754	57.2614	0.757436	57.8723	0.78524	58.0588	0.784615
57.2656	0.65599	57.2648	0.757996	57.8765	0.786052	58.0633	0.785328
57.2689	0.657212	57.2681	0.75781	57.8807	0.78784	58.0678	0.785387
57.2723	0.658037	57.2714	0.757731	57.8849	0.789703	58.0723	0.786355
57.2756	0.658205	57.2747	0.758323	57.8892	0.791607	58.0768	0.788583
57.2789	0.658115	57.2781	0.7599	57.8934	0.793638	58.0813	0.79097
57.2823	0.658076	57.2814	0.761468	57.8976	0.795751	58.0858	0.793897
57.2856	0.658141	57.2847	0.763	57.9018	0.79824	58.0903	0.796768
57.2889	0.658261	57.2881	0.764463	57.9061	0.800839	58.0948	0.799596
57.2923	0.658386	57.2914	0.765886	57.9103	0.802446	58.0993	0.802312
57.2956	0.658587	57.2947	0.76676	57.9145	0.802468	58.1038	0.804425
57.2989	0.658866	57.2981	0.766096	57.9187	0.802686	58.1083	0.80606
57.3022	0.65912	57.3014	0.765434	57.923	0.803817	58.1128	0.808252
57.3056	0.659172	57.3047	0.765102	57.9272	0.805288	58.1173	0.811444
57.3089	0.659032	57.308	0.766043	57.9314	0.806828	58.1218	0.814638
57.3122	0.658884	57.3114	0.766989	57.9356	0.808641	58.1263	0.817218
57.3156	0.658748	57.3147	0.767552	57.9399	0.810401	58.1308	0.819575
57.3189	0.658636	57.318	0.766504	57.9441	0.811242	58.1353	0.822205
57.3222	0.658524	57.3214	0.765178	57.9483	0.811923	58.1398	0.824989
57.3256	0.659197	57.3247	0.764073	57.9525	0.813372	58.1443	0.827638
57.3289	0.660706	57.328	0.763971	57.9568	0.815627	58.1488	0.830071
57.3322	0.662198	57.3314	0.764192	57.961	0.817419	58.1533	0.832433
57.3355	0.663614	57.3347	0.764508	57.9652	0.8164	58.1578	0.8344
57.3389	0.664954	57.338	0.765233	57.9694	0.815314	58.1623	0.836292
57.3422	0.666283	57.3414	0.766029	57.9737	0.816042	58.1668	0.838312
57.3455	0.66736	57.3447	0.766847	57.9779	0.817442	58.1713	0.840422
57.3489	0.668088	57.348	0.767799	57.9821	0.818863	58.1758	0.842598
57.3522	0.668746	57.3513	0.768992	57.9863	0.820288	58.1803	0.844858
57.3555	0.669722	57.3547	0.7701	57.9906	0.821674	58.1848	0.847229
57.3589	0.671195	57.358	0.770651	57.9948	0.821799	58.1893	0.850021
57.3622	0.672829	57.3613	0.770344	57.999	0.821631	58.1938	0.852877
57.3655	0.674338	57.3647	0.770124	58.0032	0.821939	58.1983	0.856491
57.3689	0.675608	57.368	0.770411	58.0075	0.822772	58.2028	0.860297
57.3722	0.676766	57.3713	0.771435	58.0117	0.823732	58.2073	0.863596
57.3755	0.677878	57.3747	0.772477	58.0159	0.825094	58.2118	0.86647
57.3788	0.678768	57.378	0.773837	58.0201	0.826635	58.2163	0.869327
57.3822	0.679468	57.3813	0.776231	58.0244	0.828001	58.2208	0.872019
57.3855	0.68024	57.3847	0.778632	58.0286	0.829019	58.2253	0.874916
57.3888	0.681442	57.388	0.780885	58.0328	0.83034	58.2298	0.879436
57.3922	0.683068	57.3913	0.782311	58.037	0.832971	58.2343	0.884741
57.3955	0.684579	57.3946	0.783737	58.0413	0.835896	58.2388	0.889597
57.3988	0.685491	57.398	0.785261	58.0455	0.83865	58.2433	0.89387
57.4022	0.685847	57.4013	0.787131	58.0497	0.841385	58.2478	0.89799
57.4055	0.686257	57.4046	0.788993	58.0539	0.844144	58.2523	0.901205
57.4088	0.686606	57.408	0.790865	58.0582	0.845332	58.2568	0.904457
57.4121	0.686809	57.4113	0.792783	58.0624	0.846521	58.2613	0.906922
57.4155	0.687021	57.4146	0.794717	58.0666	0.846939	58.2658	0.909236
57.4188	0.686992	57.418	0.796514	58.0708	0.846914	58.2703	0.912508
57.4221	0.686617	57.4213	0.797678	58.0751	0.847393	58.2749	0.916525
57.4255	0.686187	57.4246	0.798607	58.0793	0.849346	58.2794	0.919521
57.4288	0.686451	57.4279	0.799508	58.0835	0.85154	58.2839	0.920722
57.4321	0.687683	57.4313	0.800278	58.0877	0.852731	58.2884	0.922194
57.4355	0.689085	57.4346	0.801082	58.092	0.853364	58.2929	0.925932
57.4388	0.690015	57.4379	0.801995	58.0962	0.85423	58.2974	0.930354
57.4421	0.690238	57.4413	0.803481	58.1004	0.85535	58.3019	0.933436
57.4455	0.690268	57.4446	0.805342	58.1046	0.856596	58.3064	0.935564
57.4488	0.69036	57.4479	0.807226	58.1089	0.858285	58.3109	0.937672
57.4521	0.690608	57.4513	0.80919	58.1131	0.8601	58.3154	0.939682
57.4554	0.690955	57.4546	0.811098	58.1173	0.861357	58.3199	0.941901
57.4588	0.691407	57.4579	0.812947	58.1215	0.861261	58.3244	0.945886
57.4621	0.692023	57.4612	0.814412	58.1258	0.861601	58.3289	0.950174
57.4654	0.692683	57.4646	0.815409	58.13	0.863928	58.3334	0.953833
57.4688	0.69313	57.4679	0.8164	58.1342	0.867003	58.3379	0.957136
57.4721	0.693069	57.4712	0.817319	58.1384	0.870622	58.3424	0.960733
57.4754	0.692702	57.4746	0.818027	58.1427	0.874697	58.3469	0.964805
57.4788	0.692591	57.4779	0.818769	58.1469	0.878667	58.3514	0.96884
57.4821	0.693385	57.4812	0.819702	58.1511	0.882995	58.3559	0.972555
57.4854	0.694906	57.4846	0.821031	58.1553	0.887285	58.3604	0.976214
57.4887	0.696323	57.4879	0.822355	58.1596	0.891156	58.3649	0.980383
57.4921	0.697112	57.4912	0.823513	58.1638	0.894654	58.3694	0.984678
57.4954	0.697277	57.4946	0.824019	58.168	0.898048	58.3739	0.988421
57.4987	0.697473	57.4979	0.824554	58.1722	0.901083	58.3784	0.991327
57.5021	0.697881	57.5012	0.825066	58.1765	0.904105	58.3829	0.994422
57.5054	0.698525	57.5045	0.82545	58.1807	0.907105	58.3874	0.998215
57.5087	0.699167	57.5079	0.825804	58.1849	0.909976	58.3919	1.00237
57.5121	0.699587	57.5112	0.826318	58.1891	0.912744	58.3964	1.00728
57.5154	0.699703	57.5145	0.827757	58.1934	0.915206	58.4009	1.01235
57.5187	0.699809	57.5179	0.82956	58.1976	0.917502	58.4054	1.01573
57.5221	0.699713	57.5212	0.831188	58.2018	0.918963	58.4099	1.0173
57.5254	0.699352	57.5245	0.831779	58.206	0.920166	58.4144	1.01917
57.5287	0.698999	57.5279	0.831751	58.2103	0.921464	58.4189	1.02216
57.532	0.699469	57.5312	0.831713	58.2145	0.922479	58.4234	1.02525
57.5354	0.701302	57.5345	0.831572	58.2187	0.923435	58.4279	1.02872
57.5387	0.703505	57.5378	0.831155	58.2229	0.92407	58.4324	1.03225
57.542	0.705333	57.5412	0.830778	58.2272	0.924531	58.4369	1.03603
57.5454	0.706383	57.5445	0.830735	58.2314	0.924865	58.4414	1.03981
57.5487	0.707061	57.5478	0.831226	58.2356	0.925081	58.4459	1.04344
57.552	0.70787	57.5512	0.831718	58.2398	0.925573	58.4504	1.04678
57.5554	0.709005	57.5545	0.832212	58.2441	0.928408	58.4549	1.05023
57.5587	0.710352	57.5578	0.832685	58.2483	0.931603	58.4594	1.05427
57.562	0.711427	57.5612	0.833116	58.2525	0.934578	58.4639	1.0583
57.5654	0.71162	57.5645	0.833125	58.2567	0.937349	58.4684	1.06272
57.5687	0.711114	57.5678	0.832108	58.261	0.940014	58.4729	1.06728
57.572	0.710749	57.5712	0.831107	58.2652	0.942211	58.4774	1.071
57.5753	0.711142	57.5745	0.830389	58.2694	0.944347	58.4819	1.07336
57.5787	0.712313	57.5778	0.830712	58.2736	0.945556	58.4864	1.07665
57.582	0.71346	57.5811	0.831042	58.2779	0.946128	58.4909	1.08225
57.5853	0.71439	57.5845	0.831598	58.2821	0.947394	58.4954	1.08802
57.5887	0.71507	57.5878	0.833009	58.2863	0.950462	58.4999	1.09305
57.592	0.715749	57.5911	0.834429	58.2905	0.953981	58.5044	1.09784
57.5953	0.716106	57.5945	0.83601	58.2948	0.957126	58.5089	1.10307
57.5987	0.716012	57.5978	0.83865	58.299	0.960182	58.5134	1.10845
57.602	0.715889	57.6011	0.841205	58.3032	0.963002	58.5179	1.11388
57.6053	0.716689	57.6045	0.843693	58.3074	0.965123	58.5224	1.11918
57.6086	0.71895	57.6078	0.845663	58.3117	0.967184	58.5269	1.12448
57.612	0.721412	57.6111	0.84769	58.3159	0.969524	58.5314	1.12954
57.6153	0.72302	57.6144	0.849537	58.3201	0.972067	58.5359	1.13458
57.6186	0.723117	57.6178	0.850138	58.3243	0.974208	58.5404	1.14006
57.622	0.722807	57.6211	0.850286	58.3286	0.975276	58.5449	1.14558
57.6253	0.722979	57.6244	0.850553	58.3328	0.976367	58.5495	1.15089
57.6286	0.724118	57.6278	0.851623	58.337	0.977982	58.554	1.15597
57.632	0.725652	57.6311	0.853069	58.3412	0.979756	58.5585	1.1611
57.6353	0.727042	57.6344	0.854491	58.3455	0.981873	58.563	1.16644
57.6386	0.728159	57.6378	0.855922	58.3497	0.984616	58.5675	1.17176
57.6419	0.729167	57.6411	0.857326	58.3539	0.987438	58.572	1.17623
57.6453	0.730322	57.6444	0.858713	58.3581	0.99025	58.5765	1.18029
57.6486	0.731939	57.6478	0.859952	58.3624	0.992954	58.581	1.18514
57.6519	0.733897	57.6511	0.861007	58.3666	0.99538	58.5855	1.19085
57.6553	0.735807	57.6544	0.862068	58.3708	0.997582	58.59	1.19704
57.6586	0.737416	57.6577	0.86316	58.375	0.99963	58.5945	1.20385
57.6619	0.738632	57.6611	0.864333	58.3793	1.00107	58.599	1.2105
57.6653	0.739751	57.6644	0.865492	58.3835	1.00223	58.6035	1.21611
57.6686	0.740276	57.6677	0.866388	58.3877	1.0038	58.608	1.22125
57.6719	0.740124	57.6711	0.866249	58.3919	1.00593	58.6125	1.22553
57.6753	0.740028	57.6744	0.866109	58.3962	1.00806	58.617	1.22909
57.6786	0.740893	57.6777	0.86583	58.4004	1.0103	58.6215	1.2331
57.6819	0.743071	57.6811	0.864599	58.4046	1.01256	58.626	1.23753
57.6852	0.745274	57.6844	0.863392	58.4088	1.01453	58.6305	1.242
57.6886	0.746873	57.6877	0.86243	58.4131	1.01615	58.635	1.24636
57.6919	0.747461	57.691	0.863372	58.4173	1.01783	58.6395	1.25075
57.6952	0.747902	57.6944	0.864591	58.4215	1.02078	58.644	1.2559
57.6986	0.74842	57.6977	0.86584	58.4257	1.02378	58.6485	1.26128
57.7019	0.749091	57.701	0.867326	58.43	1.02543	58.653	1.26638
57.7052	0.749811	57.7044	0.868769	58.4342	1.02613	58.6575	1.27105
57.7086	0.75028	57.7077	0.870095	58.4384	1.02746	58.662	1.27625
57.7119	0.750214	57.711	0.870415	58.4426	1.03063	58.6665	1.28286
57.7152	0.749908	57.7144	0.870259	58.4469	1.03412	58.671	1.2894
57.7186	0.750078	57.7177	0.870157	58.4511	1.03699	58.6755	1.29344
57.7219	0.751335	57.721	0.870559	58.4553	1.03945	58.68	1.29638
57.7252	0.753108	57.7244	0.871406	58.4595	1.04179	58.6845	1.30097
57.7285	0.754779	57.7277	0.872254	58.4638	1.0439	58.689	1.30706
57.7319	0.756171	57.731	0.873113	58.468	1.04615	58.6935	1.313
57.7352	0.757388	57.7343	0.874053	58.4722	1.04939	58.698	1.31925
57.7385	0.75852	57.7377	0.87501	58.4764	1.0531	58.7025	1.3257
57.7419	0.759371	57.741	0.876137	58.4807	1.05661	58.707	1.332
57.7452	0.759993	57.7443	0.877536	58.4849	1.0594	58.7115	1.3382
57.7485	0.760699	57.7477	0.878943	58.4891	1.06225	58.716	1.34475
57.7519	0.761879	57.751	0.880462	58.4933	1.06591	58.7205	1.35162
57.7552	0.763599	57.7543	0.882386	58.4976	1.06994	58.725	1.35896
57.7585	0.765235	57.7577	0.884309	58.5018	1.07379	58.7295	1.36665
57.7618	0.766076	57.761	0.886234	58.506	1.07729	58.734	1.37429
57.7652	0.765813	57.7643	0.888037	58.5102	1.0808	58.7385	1.38227
57.7685	0.765548	57.7676	0.889814	58.5145	1.08315	58.743	1.39026
57.7718	0.76555	57.771	0.891317	58.5187	1.08522	58.7475	1.3968
57.7752	0.766015	57.7743	0.890292	58.5229	1.08734	58.752	1.40233
57.7785	0.766486	57.7776	0.888829	58.5271	1.08957	58.7565	1.40818
57.7818	0.767073	57.781	0.887486	58.5314	1.0921	58.761	1.41454
57.7852	0.767877	57.7843	0.887328	58.5356	1.09576	58.7655	1.4206
57.7885	0.768715	57.7876	0.887655	58.5398	1.09976	58.77	1.42558
57.7918	0.769599	57.791	0.888043	58.544	1.10367	58.7745	1.4304
57.7952	0.770595	57.7943	0.889035	58.5483	1.10747	58.779	1.43654
57.7985	0.771647	57.7976	0.890487	58.5525	1.11102	58.7835	1.44328
57.8018	0.77257	57.8009	0.891903	58.5567	1.11381	58.788	1.44962
57.8051	0.773257	57.8043	0.892864	58.5609	1.11642	58.7925	1.4554
57.8085	0.773895	57.8076	0.893415	58.5652	1.11907	58.797	1.46133
57.8118	0.774511	57.8109	0.893984	58.5694	1.12176	58.8015	1.46784
57.8151	0.775048	57.8143	0.894736	58.5736	1.12442	58.806	1.47441
57.8185	0.775518	57.8176	0.895711	58.5778	1.12636	58.8105	1.48084
57.8218	0.776022	57.8209	0.896662	58.5821	1.12829	58.815	1.4872
57.8251	0.776622	57.8243	0.897255	58.5863	1.13105	58.8195	1.49357
57.8285	0.777294	57.8276	0.897131	58.5905	1.13427	58.8241	1.49997
57.8318	0.777916	57.8309	0.897001	58.5947	1.13793	58.8286	1.50617
57.8351	0.778257	57.8343	0.896748	58.599	1.14321	58.8331	1.51192
57.8384	0.778262	57.8376	0.896085	58.6032	1.1487	58.8376	1.51778
57.8418	0.778312	57.8409	0.895427	58.6074	1.15318	58.8421	1.52513
57.8451	0.778846	57.8442	0.894851	58.6116	1.15713	58.8466	1.53268
57.8484	0.780069	57.8476	0.894851	58.6159	1.16047	58.8511	1.5399
57.8518	0.781291	57.8509	0.894851	58.6201	1.16273	58.8556	1.54686
57.8551	0.782334	57.8542	0.894968	58.6243	1.165	58.8601	1.55433
57.8584	0.783076	57.8576	0.896691	58.6285	1.16902	58.8646	1.56237
57.8618	0.783818	57.8609	0.898684	58.6328	1.17382	58.8691	1.56993
57.8651	0.784611	57.8642	0.900663	58.637	1.17832	58.8736	1.57592
57.8684	0.785487	57.8676	0.902401	58.6412	1.18227	58.8781	1.58165
57.8717	0.786364	57.8709	0.90396	58.6454	1.18642	58.8826	1.58797
57.8751	0.787184	57.8742	0.905473	58.6497	1.19173	58.8871	1.59447
57.8784	0.787837	57.8775	0.906401	58.6539	1.19755	58.8916	1.6009
57.8817	0.788404	57.8809	0.906995	58.6581	1.20351	58.8961	1.60683
57.8851	0.789063	57.8842	0.907575	58.6623	1.20947	58.9006	1.61297
57.8884	0.789867	57.8875	0.908026	58.6666	1.21526	58.9051	1.6198
57.8917	0.79065	57.8909	0.908375	58.6708	1.2185	58.9096	1.62668
57.8951	0.791269	57.8942	0.908783	58.675	1.2214	58.9141	1.63437
57.8984	0.7915	57.8975	0.909923	58.6792	1.22523	58.9186	1.64226
57.9017	0.791559	57.9009	0.911675	58.6835	1.22991	58.9231	1.6491
57.9051	0.791758	57.9042	0.913435	58.6877	1.23451	58.9276	1.65498
57.9084	0.792428	57.9075	0.915167	58.6919	1.23878	58.9321	1.66162
57.9117	0.793491	57.9109	0.916929	58.6961	1.24303	58.9366	1.6698
57.915	0.794544	57.9142	0.918697	58.7004	1.24671	58.9411	1.678
57.9184	0.795626	57.9175	0.920493	58.7046	1.25011	58.9456	1.68572
57.9217	0.796782	57.9208	0.922479	58.7088	1.25352	58.9501	1.69319
57.925	0.797924	57.9242	0.924456	58.713	1.25661	58.9546	1.70183
57.9284	0.798931	57.9275	0.926133	58.7173	1.25951	58.9591	1.71118
57.9317	0.799677	57.9308	0.926412	58.7215	1.26279	58.9636	1.72014
57.935	0.800437	57.9342	0.926705	58.7257	1.26617	58.9681	1.72812
57.9384	0.801333	57.9375	0.927271	58.7299	1.26942	58.9726	1.73628
57.9417	0.802449	57.9408	0.928888	58.7342	1.27222	58.9771	1.74473
57.945	0.803563	57.9442	0.930504	58.7384	1.27499	58.9816	1.75309
57.9484	0.804401	57.9475	0.932078	58.7426	1.27777	58.9861	1.76053
57.9517	0.804684	57.9508	0.933193	58.7468	1.28054	58.9906	1.76741
57.955	0.804926	57.9541	0.934238	58.7511	1.28343	58.9951	1.77462
57.9583	0.805241	57.9575	0.935305	58.7553	1.28661	58.9996	1.78176
57.9617	0.805708	57.9608	0.936725	58.7595	1.28981	59.0041	1.78942
57.965	0.806195	57.9641	0.938238	58.7637	1.29336	59.0086	1.79902
57.9683	0.806392	57.9675	0.939725	58.768	1.297	59.0131	1.80878
57.9717	0.805919	57.9708	0.940728	58.7722	1.30059	59.0176	1.81845
57.975	0.805229	57.9741	0.941634	58.7764	1.30411	59.0221	1.82786
57.9783	0.804789	57.9775	0.942555	58.7806	1.30773	59.0266	1.83565
57.9817	0.805053	57.9808	0.943742	58.7849	1.31346	59.0311	1.84226
57.985	0.805731	57.9841	0.944809	58.7891	1.31951	59.0356	1.84973
57.9883	0.806509	57.9875	0.945837	58.7933	1.32512	59.0401	1.8585
57.9916	0.807534	57.9908	0.94624	58.7975	1.33032	59.0446	1.86739
57.995	0.80864	57.9941	0.946288	58.8017	1.33531	59.0491	1.87656
57.9983	0.809763	57.9974	0.94638	58.806	1.33938	59.0536	1.88559
58.0016	0.810979	58.0008	0.947313	58.8102	1.34316	59.0581	1.89482
58.005	0.812318	58.0041	0.949057	58.8144	1.34678	59.0626	1.9038
58.0083	0.813587	58.0074	0.950776	58.8186	1.35025	59.0671	1.91289
58.0116	0.814534	58.0108	0.952067	58.8229	1.35391	59.0716	1.92231
58.015	0.815118	58.0141	0.952804	58.8271	1.35802	59.0761	1.93178
58.0183	0.815746	58.0174	0.953549	58.8313	1.36233	59.0806	1.94098
58.0216	0.81658	58.0208	0.95444	58.8355	1.36764	59.0851	1.95005
58.025	0.817646	58.0241	0.955234	58.8398	1.37388	59.0896	1.95848
58.0283	0.818687	58.0274	0.95603	58.844	1.37983	59.0942	1.96647
58.0316	0.819676	58.0307	0.956848	58.8482	1.38378	59.0987	1.97458
58.0349	0.820678	58.0341	0.957861	58.8524	1.38771	59.1032	1.98235
58.0383	0.821696	58.0374	0.95887	58.8567	1.39223	59.1077	1.99052
58.0416	0.822639	58.0407	0.959865	58.8609	1.39701	59.1122	2.0014
58.0449	0.823395	58.0441	0.96042	58.8651	1.40205	59.1167	2.01238
58.0483	0.824111	58.0474	0.960971	58.8693	1.40764	59.1212	2.02344
58.0516	0.8251	58.0507	0.961572	58.8736	1.41325	59.1257	2.03429
58.0549	0.826733	58.0541	0.963307	58.8778	1.41755	59.1302	2.04498
58.0583	0.828468	58.0574	0.965246	58.882	1.42142	59.1347	2.05548
58.0616	0.830023	58.0607	0.967149	58.8862	1.42611	59.1392	2.06564
58.0649	0.831131	58.0641	0.968282	58.8905	1.43211	59.1437	2.07504
58.0682	0.832125	58.0674	0.96908	58.8947	1.43815	59.1482	2.08467
58.0716	0.833036	58.0707	0.969883	58.8989	1.44354	59.1527	2.0958
58.0749	0.833618	58.074	0.970973	58.9031	1.44858	59.1572	2.10721
58.0782	0.833887	58.0774	0.972357	58.9074	1.45464	59.1617	2.11792
58.0816	0.834319	58.0807	0.973721	58.9116	1.46252	59.1662	2.12839
58.0849	0.835265	58.084	0.974401	58.9158	1.46984	59.1707	2.13865
58.0882	0.836615	58.0874	0.974373	58.92	1.47424	59.1752	2.14834
58.0916	0.838038	58.0907	0.97437	58.9243	1.4777	59.1797	2.15806
58.0949	0.839774	58.094	0.975285	58.9285	1.48185	59.1842	2.16765
58.0982	0.841862	58.0974	0.977526	58.9327	1.48695	59.1887	2.17727
58.1016	0.843876	58.1007	0.979739	58.9369	1.49205	59.1932	2.18722
58.1049	0.845471	58.104	0.98127	58.9412	1.49711	59.1977	2.19731
58.1082	0.846482	58.1073	0.981321	58.9454	1.50217	59.2022	2.20713
58.1115	0.847524	58.1107	0.981388	58.9496	1.50672	59.2067	2.21644
58.1149	0.848843	58.114	0.981893	58.9538	1.51074	59.2112	2.22593
58.1182	0.850634	58.1173	0.983264	58.9581	1.51462	59.2157	2.23636
58.1215	0.852389	58.1207	0.984666	58.9623	1.51849	59.2202	2.24689
58.1249	0.853705	58.124	0.986122	58.9665	1.52237	59.2247	2.25758
58.1282	0.854224	58.1273	0.98814	58.9707	1.52688	59.2292	2.26827
58.1315	0.854742	58.1307	0.990157	58.975	1.53153	59.2337	2.27842
58.1349	0.855623	58.134	0.991964	58.9792	1.53653	59.2382	2.28811
58.1382	0.857298	58.1373	0.991646	58.9834	1.54236	59.2427	2.29782
58.1415	0.858948	58.1407	0.991263	58.9876	1.54814	59.2472	2.30755
58.1448	0.860676	58.144	0.990908	58.9919	1.55172	59.2517	2.31749
58.1482	0.862615	58.1473	0.991899	58.9961	1.55353	59.2562	2.32831
58.1515	0.864603	58.1506	0.992927	59.0003	1.55664	59.2607	2.3395
58.1548	0.86669	58.154	0.993953	59.0045	1.56406	59.2652	2.3514
58.1582	0.869051	58.1573	0.994896	59.0088	1.57123	59.2697	2.36353
58.1615	0.871482	58.1606	0.9959	59.013	1.57628	59.2742	2.37569
58.1648	0.873611	58.164	0.996904	59.0172	1.58025	59.2787	2.38718
58.1682	0.874777	58.1673	0.997988	59.0214	1.58419	59.2832	2.39867
58.1715	0.875356	58.1706	0.999058	59.0257	1.58807	59.2877	2.40923
58.1748	0.875865	58.174	1.00015	59.0299	1.59196	59.2922	2.41969
58.1782	0.876129	58.1773	1.0015	59.0341	1.59607	59.2967	2.43045
58.1815	0.876207	58.1806	1.00291	59.0383	1.60029	59.3012	2.44135
58.1848	0.876354	58.1839	1.00433	59.0426	1.60546	59.3057	2.45224
58.1881	0.876824	58.1873	1.00607	59.0468	1.61188	59.3102	2.46314
58.1915	0.877671	58.1906	1.00826	59.051	1.61819	59.3147	2.47423
58.1948	0.878513	58.1939	1.01046	59.0552	1.62292	59.3192	2.48586
58.1981	0.879226	58.1973	1.01257	59.0595	1.62724	59.3237	2.49752
58.2015	0.87974	58.2006	1.01419	59.0637	1.6319	59.3282	2.50993
58.2048	0.880288	58.2039	1.01582	59.0679	1.63742	59.3327	2.52253
58.2081	0.881221	58.2073	1.01728	59.0721	1.64313	59.3372	2.53576
58.2115	0.882918	58.2106	1.01817	59.0764	1.64972	59.3417	2.54947
58.2148	0.884617	58.2139	1.01906	59.0806	1.6566	59.3462	2.56286
58.2181	0.885804	58.2173	1.02027	59.0848	1.66224	59.3507	2.57496
58.2214	0.885695	58.2206	1.02381	59.089	1.66674	59.3552	2.58662
58.2248	0.885585	58.2239	1.02729	59.0933	1.6716	59.3597	2.5971
58.2281	0.885538	58.2272	1.03075	59.0975	1.67959	59.3642	2.60712
58.2314	0.885669	58.2306	1.03125	59.1017	1.68787	59.3688	2.61797
58.2348	0.885842	58.2339	1.03163	59.1059	1.69578	59.3733	2.62928
58.2381	0.885932	58.2372	1.032	59.1102	1.70339	59.3778	2.64098
58.2414	0.885755	58.2406	1.034	59.1144	1.71075	59.3823	2.65259
58.2448	0.88543	58.2439	1.03621	59.1186	1.71691	59.3868	2.66428
58.2481	0.885195	58.2472	1.03843	59.1228	1.72308	59.3913	2.67683
58.2514	0.8853	58.2506	1.04001	59.1271	1.72963	59.3958	2.6894
58.2548	0.885622	58.2539	1.04135	59.1313	1.73632	59.4003	2.70199
58.2581	0.886085	58.2572	1.04269	59.1355	1.74312	59.4048	2.71429
58.2614	0.887054	58.2605	1.04422	59.1397	1.75014	59.4093	2.72672
58.2647	0.888329	58.2639	1.0458	59.144	1.75719	59.4138	2.73919
58.2681	0.889708	58.2672	1.04738	59.1482	1.76409	59.4183	2.75128
58.2714	0.891416	58.2705	1.04851	59.1524	1.77082	59.4228	2.7619
58.2747	0.893241	58.2739	1.04927	59.1566	1.77726	59.4273	2.77197
58.2781	0.894984	58.2772	1.05001	59.1609	1.78281	59.4318	2.78309
58.2814	0.896349	58.2805	1.051	59.1651	1.78848	59.4363	2.79433
58.2847	0.897329	58.2839	1.0522	59.1693	1.79501	59.4408	2.8076
58.2881	0.898359	58.2872	1.0534	59.1735	1.80209	59.4453	2.82324
58.2914	0.899665	58.2905	1.05478	59.1778	1.80872	59.4498	2.83885
58.2947	0.901361	58.2938	1.05672	59.182	1.81408	59.4543	2.85368
58.2981	0.903047	58.2972	1.05866	59.1862	1.81948	59.4588	2.86842
58.3014	0.904801	58.3005	1.06036	59.1904	1.82557	59.4633	2.88242
58.3047	0.90663	58.3038	1.06065	59.1947	1.83182	59.4678	2.89607
58.308	0.908458	58.3072	1.0609	59.1989	1.83907	59.4723	2.90974
58.3114	0.910255	58.3105	1.06124	59.2031	1.84753	59.4768	2.92329
58.3147	0.911982	58.3138	1.06354	59.2073	1.85588	59.4813	2.93699
58.318	0.913709	58.3172	1.06593	59.2116	1.86257	59.4858	2.95164
58.3214	0.915351	58.3205	1.0683	59.2158	1.86898	59.4903	2.9663
58.3247	0.916709	58.3238	1.07027	59.22	1.87616	59.4948	2.98034
58.328	0.917988	58.3272	1.07241	59.2242	1.88363	59.4993	2.99423
58.3314	0.919363	58.3305	1.07451	59.2285	1.89108	59.5038	3.00949
58.3347	0.921048	58.3338	1.07676	59.2327	1.89796	59.5083	3.02562
58.338	0.922822	58.3371	1.07899	59.2369	1.90464	59.5128	3.04109
58.3413	0.924397	58.3405	1.08122	59.2411	1.9112	59.5173	3.05537
58.3447	0.925319	58.3438	1.08258	59.2454	1.91759	59.5218	3.06923
58.348	0.92594	58.3471	1.08339	59.2496	1.92421	59.5263	3.08203
58.3513	0.926567	58.3505	1.08418	59.2538	1.93065	59.5308	3.09456
58.3547	0.927196	58.3538	1.08535	59.258	1.93705	59.5353	3.10813
58.358	0.927707	58.3571	1.08685	59.2623	1.94366	59.5398	3.12262
58.3613	0.928356	58.3605	1.08835	59.2665	1.95044	59.5443	3.13726
58.3647	0.929668	58.3638	1.08939	59.2707	1.95746	59.5488	3.15214
58.368	0.931711	58.3671	1.08997	59.2749	1.96462	59.5533	3.16716
58.3713	0.933703	58.3704	1.09053	59.2792	1.97189	59.5578	3.18293
58.3746	0.935398	58.3738	1.09128	59.2834	1.9788	59.5623	3.1987
58.378	0.93664	58.3771	1.09282	59.2876	1.98549	59.5668	3.21309
58.3813	0.937898	58.3804	1.0944	59.2918	1.99279	59.5713	3.22696
58.3846	0.939282	58.3838	1.096	59.2961	2.00108	59.5758	3.24137
58.388	0.940913	58.3871	1.09768	59.3003	2.0094	59.5803	3.25642
58.3913	0.942552	58.3904	1.09936	59.3045	2.01676	59.5848	3.27174
58.3946	0.944081	58.3938	1.10104	59.3087	2.02385	59.5893	3.28784
58.398	0.945281	58.3971	1.10227	59.313	2.03166	59.5938	3.30403
58.4013	0.946473	58.4004	1.10343	59.3172	2.04013	59.5983	3.31868
58.4046	0.947817	58.4038	1.1046	59.3214	2.04867	59.6028	3.33292
58.408	0.949732	58.4071	1.10583	59.3256	2.05721	59.6073	3.34843
58.4113	0.951713	58.4104	1.10691	59.3299	2.06563	59.6118	3.36505
58.4146	0.953483	58.4137	1.10799	59.3341	2.07422	59.6163	3.38136
58.4179	0.954527	58.4171	1.10926	59.3383	2.08264	59.6208	3.39637
58.4213	0.955409	58.4204	1.11068	59.3425	2.09136	59.6253	3.41123
58.4246	0.956378	58.4237	1.11209	59.3468	2.10076	59.6298	3.4259
58.4279	0.95767	58.4271	1.11379	59.351	2.11034	59.6343	3.44047
58.4313	0.95908	58.4304	1.11568	59.3552	2.12014	59.6389	3.45542
58.4346	0.960511	58.4337	1.11757	59.3594	2.12997	59.6434	3.47022
58.4379	0.962025	58.4371	1.11956	59.3637	2.13984	59.6479	3.4854
58.4413	0.963585	58.4404	1.12168	59.3679	2.14888	59.6524	3.50096
58.4446	0.965118	58.4437	1.12381	59.3721	2.15787	59.6569	3.51659
58.4479	0.966531	58.447	1.12621	59.3763	2.16602	59.6614	3.53283
58.4513	0.9678	58.4504	1.12874	59.3806	2.17372	59.6659	3.54903
58.4546	0.969027	58.4537	1.13127	59.3848	2.1815	59.6704	3.56414
58.4579	0.970048	58.457	1.13367	59.389	2.18962	59.6749	3.57843
58.4612	0.970858	58.4604	1.13528	59.3932	2.19773	59.6794	3.59418
58.4646	0.971682	58.4637	1.13683	59.3975	2.20639	59.6839	3.61194
58.4679	0.972566	58.467	1.13831	59.4017	2.21487	59.6884	3.62978
58.4712	0.973511	58.4704	1.13999	59.4059	2.22336	59.6929	3.64697
58.4746	0.974461	58.4737	1.14168	59.4101	2.23184	59.6974	3.6635
58.4779	0.975582	58.477	1.14336	59.4144	2.24045	59.7019	3.68032
58.4812	0.977283	58.4804	1.14496	59.4186	2.24968	59.7064	3.69695
58.4846	0.978986	58.4837	1.14655	59.4228	2.25885	59.7109	3.71472
58.4879	0.980499	58.487	1.1482	59.427	2.26757	59.7154	3.73328
58.4912	0.981325	58.4903	1.14954	59.4313	2.27562	59.7199	3.75152
58.4945	0.982081	58.4937	1.15081	59.4355	2.28376	59.7244	3.76822
58.4979	0.983196	58.497	1.15208	59.4397	2.29208	59.7289	3.78497
58.5012	0.985639	58.5003	1.15335	59.4439	2.30048	59.7334	3.80217
58.5045	0.988356	58.5037	1.15466	59.4482	2.30903	59.7379	3.81955
58.5079	0.990935	58.507	1.15596	59.4524	2.31753	59.7424	3.83674
58.5112	0.993029	58.5103	1.15703	59.4566	2.32625	59.7469	3.85354
58.5145	0.995003	58.5137	1.158	59.4608	2.3357	59.7514	3.87063
58.5179	0.996913	58.517	1.15897	59.4651	2.34526	59.7559	3.88918
58.5212	0.998498	58.5203	1.16091	59.4693	2.35491	59.7604	3.9077
58.5245	0.999866	58.5236	1.16312	59.4735	2.3646	59.7649	3.92585
58.5279	1.00125	58.527	1.16534	59.4777	2.3741	59.7694	3.9438
58.5312	1.00268	58.5303	1.1677	59.482	2.38261	59.7739	3.96153
58.5345	1.00411	58.5336	1.16992	59.4862	2.39111	59.7784	3.97892
58.5378	1.00554	58.537	1.17213	59.4904	2.40001	59.7829	3.99634
58.5412	1.00697	58.5403	1.17402	59.4946	2.409	59.7874	4.01386
58.5445	1.00847	58.5436	1.17554	59.4989	2.41829	59.7919	4.03121
58.5478	1.00988	58.547	1.17707	59.5031	2.42765	59.7964	4.04815
58.5512	1.01071	58.5503	1.17909	59.5073	2.43701	59.8009	4.06508
58.5545	1.0107	58.5536	1.18184	59.5115	2.44749	59.8054	4.0826
58.5578	1.01073	58.557	1.18465	59.5158	2.45813	59.8099	4.10102
58.5612	1.01096	58.5603	1.18789	59.52	2.46844	59.8144	4.11938
58.5645	1.01147	58.5636	1.19181	59.5242	2.47789	59.8189	4.13791
58.5678	1.01197	58.5669	1.19579	59.5284	2.48745	59.8234	4.15643
58.5711	1.01244	58.5703	1.19948	59.5327	2.49699	59.8279	4.17671
58.5745	1.01282	58.5736	1.20217	59.5369	2.50644	59.8324	4.19707
58.5778	1.0132	58.5769	1.20478	59.5411	2.51617	59.8369	4.21589
58.5811	1.01365	58.5803	1.20714	59.5453	2.52578	59.8414	4.23413
58.5845	1.01434	58.5836	1.20858	59.5496	2.53578	59.8459	4.25246
58.5878	1.01491	58.5869	1.20993	59.5538	2.54653	59.8504	4.27096
58.5911	1.01574	58.5903	1.21148	59.558	2.55736	59.8549	4.28964
58.5945	1.01762	58.5936	1.21486	59.5622	2.56769	59.8594	4.3091
58.5978	1.01971	58.5969	1.21835	59.5665	2.57754	59.8639	4.32888
58.6011	1.02174	58.6002	1.2219	59.5707	2.58766	59.8684	4.34874
58.6044	1.02347	58.6036	1.22479	59.5749	2.59925	59.8729	4.36866
58.6078	1.02505	58.6069	1.22733	59.5791	2.61085	59.8774	4.38924
58.6111	1.02635	58.6102	1.22986	59.5834	2.62068	59.8819	4.41007
58.6144	1.02643	58.6136	1.23188	59.5876	2.62959	59.8864	4.43123
58.6178	1.02589	58.6169	1.23365	59.5918	2.6388	59.8909	4.45242
58.6211	1.02568	58.6202	1.23539	59.596	2.64874	59.8954	4.4735
58.6244	1.02714	58.6236	1.23758	59.6003	2.65874	59.8999	4.49359
58.6278	1.02979	58.6269	1.24002	59.6045	2.66859	59.9044	4.51344
58.6311	1.03246	58.6302	1.2425	59.6087	2.67834	59.909	4.53368
58.6344	1.03527	58.6335	1.24427	59.6129	2.68838	59.9135	4.5537
58.6378	1.03833	58.6369	1.24549	59.6172	2.69942	59.918	4.57335
58.6411	1.04135	58.6402	1.24667	59.6214	2.71066	59.9225	4.59145
58.6444	1.04416	58.6435	1.24803	59.6256	2.72242	59.927	4.60994
58.6477	1.04658	58.6469	1.2492	59.6298	2.73472	59.9315	4.63118
58.6511	1.04901	58.6502	1.25033	59.6341	2.74615	59.936	4.65233
58.6544	1.0515	58.6535	1.2518	59.6383	2.75637	59.9405	4.6737
58.6577	1.05415	58.6569	1.25396	59.6425	2.7667	59.945	4.6945
58.6611	1.0568	58.6602	1.25619	59.6467	2.77805	59.9495	4.7147
58.6644	1.05932	58.6635	1.25866	59.651	2.78963	59.954	4.73391
58.6677	1.06107	58.6669	1.26212	59.6552	2.80076	59.9585	4.75316
58.6711	1.06282	58.6702	1.2657	59.6594	2.81161	59.963	4.77218
58.6744	1.06469	58.6735	1.26862	59.6636	2.82247	59.9675	4.79109
58.6777	1.06723	58.6768	1.2687	59.6679	2.83388	59.972	4.80939
58.6811	1.06971	58.6802	1.26846	59.6721	2.84531	59.9765	4.82712
58.6844	1.0721	58.6835	1.2687	59.6763	2.85699	59.981	4.8465
58.6877	1.07406	58.6868	1.27056	59.6805	2.86891	59.9855	4.86731
58.691	1.07597	58.6902	1.27259	59.6848	2.88079	59.99	4.88771
58.6944	1.07794	58.6935	1.27451	59.689	2.89255	59.9945	4.90604
58.6977	1.0802	58.6968	1.27546	59.6932	2.90429	59.999	4.92448
58.701	1.08281	58.7002	1.27631	59.6974	2.91553	60.0035	4.94447
58.7044	1.0852	58.7035	1.27714	59.7017	2.92613	60.008	4.96508
58.7077	1.08642	58.7068	1.2788	59.7059	2.93647	60.0125	4.98535
58.711	1.08675	58.7102	1.28057	59.7101	2.94657	60.017	5.00484
58.7144	1.0872	58.7135	1.28234	59.7143	2.95672	60.0215	5.02481
58.7177	1.08837	58.7168	1.28432	59.7186	2.96782	60.026	5.04464
58.721	1.09003	58.7201	1.28647	59.7228	2.9799	60.0305	5.06448
58.7243	1.0917	58.7235	1.28863	59.727	2.99185	60.035	5.08683
58.7277	1.09344	58.7268	1.29068	59.7312	3.00297	60.0395	5.10939
58.731	1.09526	58.7301	1.29254	59.7355	3.01407	60.044	5.13096
58.7343	1.09709	58.7335	1.29437	59.7397	3.02537	60.0485	5.15189
58.7377	1.09898	58.7368	1.29629	59.7439	3.03684	60.053	5.17353
58.741	1.10094	58.7401	1.29825	59.7481	3.04854	60.0575	5.19629
58.7443	1.10294	58.7435	1.30022	59.7524	3.06093	60.062	5.21894
58.7477	1.10533	58.7468	1.3021	59.7566	3.07342	60.0665	5.24072
58.751	1.10821	58.7501	1.30387	59.7608	3.08463	60.071	5.26206
58.7543	1.11111	58.7534	1.30564	59.765	3.09565	60.0755	5.28432
58.7577	1.11381	58.7568	1.30821	59.7693	3.10732	60.08	5.307
58.761	1.11542	58.7601	1.31248	59.7735	3.12007	60.0845	5.33031
58.7643	1.11702	58.7634	1.31701	59.7777	3.13306	60.089	5.35545
58.7676	1.11853	58.7668	1.32127	59.7819	3.1465	60.0935	5.38026
58.771	1.11992	58.7701	1.32418	59.7862	3.16006	60.098	5.40253
58.7743	1.12135	58.7734	1.32688	59.7904	3.17328	60.1025	5.42465
58.7776	1.12309	58.7768	1.3296	59.7946	3.1853	60.107	5.44578
58.781	1.12637	58.7801	1.33272	59.7988	3.19734	60.1115	5.46688
58.7843	1.1299	58.7834	1.3359	59.8031	3.20885	60.116	5.48834
58.7876	1.13339	58.7868	1.33912	59.8073	3.22012	60.1205	5.51082
58.791	1.1367	58.7901	1.34198	59.8115	3.23193	60.125	5.53304
58.7943	1.13991	58.7934	1.34474	59.8157	3.24447	60.1295	5.55531
58.7976	1.14298	58.7967	1.34748	59.82	3.25736	60.134	5.57756
58.8009	1.1451	58.8001	1.35024	59.8242	3.27116	60.1385	5.5992
58.8043	1.14678	58.8034	1.35302	59.8284	3.28509	60.143	5.62075
58.8076	1.14848	58.8067	1.35581	59.8326	3.29876	60.1475	5.64307
58.8109	1.15023	58.8101	1.35855	59.8369	3.31215	60.152	5.66624
58.8143	1.15198	58.8134	1.36116	59.8411	3.32548	60.1565	5.68972
58.8176	1.15376	58.8167	1.36377	59.8453	3.33865	60.161	5.71416
58.8209	1.15577	58.8201	1.36657	59.8495	3.35161	60.1655	5.7386
58.8243	1.15795	58.8234	1.3694	59.8538	3.36454	60.17	5.76132
58.8276	1.16009	58.8267	1.37223	59.858	3.3772	60.1745	5.7833
58.8309	1.16194	58.83	1.37525	59.8622	3.39025	60.179	5.80656
58.8343	1.16331	58.8334	1.37844	59.8664	3.4038	60.1836	5.83152
58.8376	1.16473	58.8367	1.38166	59.8707	3.41762	60.1881	5.85641
58.8409	1.16633	58.84	1.38499	59.8749	3.43138	60.1926	5.88099
58.8442	1.16839	58.8434	1.3882	59.8791	3.4451	60.1971	5.90548
58.8476	1.17045	58.8467	1.39136	59.8833	3.45898	60.2016	5.92944
58.8509	1.17244	58.85	1.39413	59.8875	3.47311	60.2061	5.95299
58.8542	1.17423	58.8534	1.39601	59.8918	3.48751	60.2106	5.97766
58.8576	1.17602	58.8567	1.39777	59.896	3.50329	60.2151	6.00279
58.8609	1.17769	58.86	1.39974	59.9002	3.51983	60.2196	6.02765
58.8642	1.17872	58.8633	1.40247	59.9044	3.53483	60.2241	6.05188
58.8676	1.17975	58.8667	1.40528	59.9087	3.54648	60.2286	6.0762
58.8709	1.18087	58.87	1.40823	59.9129	3.55817	60.2331	6.10133
58.8742	1.18262	58.8733	1.41115	59.9171	3.57031	60.2376	6.12674
58.8775	1.18448	58.8767	1.41405	59.9213	3.58231	60.2421	6.15046
58.8809	1.18638	58.88	1.41689	59.9256	3.59521	60.2466	6.17292
58.8842	1.18857	58.8833	1.41926	59.9298	3.60896	60.2511	6.1966
58.8875	1.19081	58.8867	1.42155	59.934	3.6228	60.2556	6.22197
58.8909	1.19312	58.89	1.42385	59.9382	3.63682	60.2601	6.2474
58.8942	1.19566	58.8933	1.42658	59.9425	3.65082	60.2646	6.27083
58.8975	1.19837	58.8967	1.42935	59.9467	3.66449	60.2691	6.29436
58.9009	1.20106	58.9	1.43213	59.9509	3.67737	60.2736	6.31935
58.9042	1.2036	58.9033	1.43489	59.9552	3.69073	60.2781	6.34467
58.9075	1.206	58.9066	1.43759	59.9594	3.70536	60.2826	6.36963
58.9109	1.2084	58.91	1.44028	59.9636	3.72034	60.2871	6.39419
58.9142	1.21079	58.9133	1.44301	59.9678	3.73565	60.2916	6.41915
58.9175	1.21312	58.9166	1.44575	59.9721	3.75069	60.2961	6.4447
58.9208	1.21541	58.92	1.44844	59.9763	3.76555	60.3006	6.47048
58.9242	1.21739	58.9233	1.45133	59.9805	3.77875	60.3051	6.49904
58.9275	1.21861	58.9266	1.45422	59.9847	3.79176	60.3096	6.52818
58.9308	1.21985	58.93	1.4571	59.9889	3.80588	60.3141	6.55442
58.9342	1.2214	58.9333	1.46012	59.9932	3.82089	60.3186	6.57737
58.9375	1.22416	58.9366	1.46334	59.9974	3.83654	60.3231	6.60149
58.9408	1.22689	58.9399	1.4666	60.0016	3.85377	60.3276	6.62762
58.9442	1.22965	58.9433	1.46977	60.0058	3.87103	60.3321	6.65403
58.9475	1.23233	58.9466	1.47274	60.0101	3.88668	60.3366	6.67992
58.9508	1.23501	58.9499	1.47567	60.0143	3.9015	60.3411	6.70566
58.9542	1.23764	58.9533	1.47862	60.0185	3.91663	60.3456	6.73194
58.9575	1.23975	58.9566	1.4813	60.0227	3.93209	60.3501	6.75834
58.9608	1.24176	58.9599	1.48391	60.027	3.94722	60.3546	6.78528
58.9641	1.24379	58.9633	1.48661	60.0312	3.96244	60.3591	6.81286
58.9675	1.24599	58.9666	1.49001	60.0354	3.97736	60.3636	6.84058
58.9708	1.24825	58.9699	1.49355	60.0396	3.99274	60.3681	6.86842
58.9741	1.25057	58.9733	1.49707	60.0439	4.00821	60.3726	6.89607
58.9775	1.25337	58.9766	1.50063	60.0481	4.02374	60.3771	6.92459
58.9808	1.25638	58.9799	1.50416	60.0523	4.03957	60.3816	6.95293
58.9841	1.25932	58.9832	1.50767	60.0565	4.05528	60.3861	6.98045
58.9875	1.26177	58.9866	1.51154	60.0608	4.07085	60.3906	7.00613
58.9908	1.26385	58.9899	1.51547	60.065	4.08595	60.3951	7.03257
58.9941	1.26591	58.9932	1.51939	60.0692	4.10181	60.3996	7.06223
58.9974	1.26831	58.9966	1.52302	60.0734	4.11961	60.4041	7.09242
59.0008	1.27095	58.9999	1.52651	60.0777	4.13774	60.4086	7.12187
59.0041	1.27363	59.0032	1.52997	60.0819	4.15486	60.4131	7.1507
59.0074	1.27666	59.0066	1.53371	60.0861	4.17093	60.4176	7.17851
59.0108	1.28029	59.0099	1.53748	60.0903	4.18703	60.4221	7.20493
59.0141	1.28391	59.0132	1.54125	60.0946	4.20271	60.4266	7.23188
59.0174	1.28737	59.0165	1.54487	60.0988	4.21859	60.4311	7.25936
59.0208	1.29022	59.0199	1.54844	60.103	4.23607	60.4356	7.28692
59.0241	1.29306	59.0232	1.55198	60.1072	4.25418	60.4401	7.31354
59.0274	1.29579	59.0265	1.55553	60.1115	4.27191	60.4446	7.33964
59.0307	1.29807	59.0299	1.55919	60.1157	4.28874	60.4492	7.36623
59.0341	1.30035	59.0332	1.56287	60.1199	4.30541	60.4537	7.39347
59.0374	1.30266	59.0365	1.56678	60.1241	4.32172	60.4582	7.42033
59.0407	1.30508	59.0399	1.57102	60.1284	4.33756	60.4627	7.44602
59.0441	1.30747	59.0432	1.57533	60.1326	4.35393	60.4672	7.47177
59.0474	1.30987	59.0465	1.57983	60.1368	4.37079	60.4717	7.50044
59.0507	1.31291	59.0498	1.58472	60.141	4.38778	60.4762	7.52929
59.0541	1.31597	59.0532	1.58969	60.1453	4.40531	60.4807	7.55603
59.0574	1.31902	59.0565	1.59454	60.1495	4.42287	60.4852	7.58136
59.0607	1.32188	59.0598	1.59796	60.1537	4.43994	60.4897	7.60755
59.0641	1.32439	59.0632	1.60107	60.1579	4.45554	60.4942	7.63442
59.0674	1.32697	59.0665	1.60427	60.1622	4.47106	60.4987	7.66193
59.0707	1.33024	59.0698	1.60842	60.1664	4.48595	60.5032	7.69154
59.074	1.33389	59.0732	1.61274	60.1706	4.50075	60.5077	7.72172
59.0774	1.33745	59.0765	1.61706	60.1748	4.51728	60.5122	7.75124
59.0807	1.3401	59.0798	1.62105	60.1791	4.53534	60.5167	7.78016
59.084	1.34196	59.0832	1.62502	60.1833	4.55348	60.5212	7.81053
59.0874	1.34387	59.0865	1.62902	60.1875	4.56922	60.5257	7.84152
59.0907	1.34612	59.0898	1.63194	60.1917	4.58517	60.5302	7.8723
59.094	1.34849	59.0931	1.63424	60.196	4.60242	60.5347	7.90062
59.0974	1.35084	59.0965	1.63645	60.2002	4.62046	60.5392	7.92909
59.1007	1.35301	59.0998	1.6398	60.2044	4.63854	60.5437	7.95745
59.104	1.35504	59.1031	1.64395	60.2086	4.65674	60.5482	7.98578
59.1073	1.35709	59.1065	1.64823	60.2129	4.67481	60.5527	8.01382
59.1107	1.35947	59.1098	1.6523	60.2171	4.6921	60.5572	8.04145
59.114	1.36276	59.1131	1.65612	60.2213	4.70875	60.5617	8.06988
59.1173	1.36605	59.1165	1.65989	60.2255	4.72549	60.5662	8.10021
59.1207	1.36946	59.1198	1.66382	60.2298	4.74228	60.5707	8.1305
59.124	1.37311	59.1231	1.66783	60.234	4.75903	60.5752	8.15996
59.1273	1.37676	59.1264	1.67187	60.2382	4.77586	60.5797	8.18899
59.1307	1.38037	59.1298	1.67563	60.2424	4.79251	60.5842	8.21908
59.134	1.38361	59.1331	1.67864	60.2467	4.81033	60.5887	8.24926
59.1373	1.38681	59.1364	1.68152	60.2509	4.82956	60.5932	8.28018
59.1407	1.3899	59.1398	1.68459	60.2551	4.8487	60.5977	8.31229
59.144	1.39176	59.1431	1.68845	60.2593	4.86722	60.6022	8.34364
59.1473	1.39339	59.1464	1.69251	60.2636	4.88547	60.6067	8.37181
59.1506	1.39513	59.1498	1.69653	60.2678	4.90329	60.6112	8.39975
59.154	1.39789	59.1531	1.69952	60.272	4.92072	60.6157	8.42952
59.1573	1.40106	59.1564	1.70224	60.2762	4.93798	60.6202	8.46049
59.1606	1.40426	59.1598	1.70497	60.2805	4.95485	60.6247	8.49189
59.164	1.40792	59.1631	1.70884	60.2847	4.97164	60.6292	8.52377
59.1673	1.41186	59.1664	1.71308	60.2889	4.9887	60.6337	8.55568
59.1706	1.41578	59.1697	1.71734	60.2931	5.00594	60.6382	8.58593
59.174	1.41941	59.1731	1.72199	60.2974	5.02327	60.6427	8.61621
59.1773	1.42284	59.1764	1.72684	60.3016	5.04091	60.6472	8.64617
59.1806	1.4263	59.1797	1.73171	60.3058	5.05868	60.6517	8.67603
59.184	1.43022	59.1831	1.73624	60.31	5.07678	60.6562	8.70672
59.1873	1.4349	59.1864	1.74047	60.3143	5.09522	60.6607	8.73781
59.1906	1.43957	59.1897	1.7447	60.3185	5.11357	60.6652	8.76859
59.1939	1.44398	59.1931	1.74944	60.3227	5.13188	60.6697	8.79728
59.1973	1.44777	59.1964	1.75466	60.3269	5.15022	60.6742	8.82566
59.2006	1.45156	59.1997	1.76	60.3312	5.1686	60.6787	8.85397
59.2039	1.45537	59.203	1.76514	60.3354	5.18721	60.6832	8.8823
59.2073	1.45918	59.2064	1.77002	60.3396	5.20587	60.6877	8.91206
59.2106	1.46306	59.2097	1.77483	60.3438	5.22487	60.6922	8.9431
59.2139	1.46698	59.213	1.78009	60.3481	5.24369	60.6967	8.97424
59.2173	1.47113	59.2164	1.78628	60.3523	5.26263	60.7012	9.00514
59.2206	1.47528	59.2197	1.7927	60.3565	5.28162	60.7057	9.03602
59.2239	1.47945	59.223	1.79869	60.3607	5.30097	60.7102	9.06782
59.2272	1.48432	59.2264	1.80315	60.365	5.32132	60.7147	9.09934
59.2306	1.48927	59.2297	1.8072	60.3692	5.34171	60.7193	9.12989
59.2339	1.49417	59.233	1.81149	60.3734	5.36246	60.7238	9.15926
59.2372	1.4982	59.2364	1.81674	60.3776	5.38324	60.7283	9.18975
59.2406	1.50189	59.2397	1.82215	60.3819	5.40397	60.7328	9.22282
59.2439	1.50556	59.243	1.82763	60.3861	5.42428	60.7373	9.25567
59.2472	1.50893	59.2463	1.83295	60.3903	5.44452	60.7418	9.28562
59.2506	1.51217	59.2497	1.8382	60.3945	5.46399	60.7463	9.31504
59.2539	1.51544	59.253	1.84343	60.3988	5.48324	60.7508	9.34662
59.2572	1.51921	59.2563	1.84858	60.403	5.5031	60.7553	9.37875
59.2606	1.52306	59.2597	1.85367	60.4072	5.52406	60.7598	9.41134
59.2639	1.52698	59.263	1.85875	60.4114	5.54507	60.7643	9.44369
59.2672	1.53106	59.2663	1.86341	60.4157	5.56568	60.7688	9.47604
59.2705	1.53527	59.2697	1.86775	60.4199	5.58601	60.7733	9.50958
59.2739	1.53948	59.273	1.87205	60.4241	5.60619	60.7778	9.54325
59.2772	1.54366	59.2763	1.87631	60.4283	5.62564	60.7823	9.57642
59.2805	1.54781	59.2796	1.88057	60.4326	5.64525	60.7868	9.60917
59.2839	1.55194	59.283	1.88484	60.4368	5.66518	60.7913	9.6421
59.2872	1.55577	59.2863	1.88926	60.441	5.68523	60.7958	9.67437
59.2905	1.55843	59.2896	1.89392	60.4452	5.70496	60.8003	9.70715
59.2939	1.56109	59.293	1.89857	60.4495	5.7241	60.8048	9.74278
59.2972	1.56386	59.2963	1.90278	60.4537	5.74349	60.8093	9.77853
59.3005	1.56722	59.2996	1.90593	60.4579	5.76265	60.8138	9.81162
59.3038	1.57058	59.303	1.90877	60.4621	5.78211	60.8183	9.84385
59.3072	1.57397	59.3063	1.91211	60.4664	5.80181	60.8228	9.87761
59.3105	1.57785	59.3096	1.91722	60.4706	5.82155	60.8273	9.91295
59.3138	1.58166	59.313	1.92289	60.4748	5.84225	60.8318	9.94835
59.3172	1.58553	59.3163	1.92832	60.479	5.8655	60.8363	9.98369
59.3205	1.58933	59.3196	1.93241	60.4833	5.88897	60.8408	10.019
59.3238	1.59309	59.3229	1.93608	60.4875	5.90946	60.8453	10.0548
59.3272	1.59688	59.3263	1.93974	60.4917	5.92863	60.8498	10.0903
59.3305	1.60182	59.3296	1.94424	60.4959	5.94759	60.8543	10.1233
59.3338	1.60714	59.3329	1.94908	60.5002	5.96589	60.8588	10.1538
59.3372	1.61241	59.3363	1.95394	60.5044	5.98438	60.8633	10.1853
59.3405	1.61653	59.3396	1.95814	60.5086	6.00432	60.8678	10.218
59.3438	1.61994	59.3429	1.96194	60.5128	6.02483	60.8723	10.2509
59.3471	1.62331	59.3463	1.96563	60.5171	6.04592	60.8768	10.2844
59.3505	1.62609	59.3496	1.97003	60.5213	6.06702	60.8813	10.318
59.3538	1.62815	59.3529	1.97501	60.5255	6.08842	60.8858	10.3508
59.3571	1.63025	59.3562	1.98008	60.5297	6.11112	60.8903	10.3826
59.3605	1.63295	59.3596	1.98535	60.534	6.13434	60.8948	10.4161
59.3638	1.63641	59.3629	1.99079	60.5382	6.15716	60.8993	10.4508
59.3671	1.63984	59.3662	1.99624	60.5424	6.17932	60.9038	10.4857
59.3705	1.64395	59.3696	2.00155	60.5466	6.20143	60.9083	10.5211
59.3738	1.6495	59.3729	2.00655	60.5509	6.22287	60.9128	10.5565
59.3771	1.65505	59.3762	2.01147	60.5551	6.24426	60.9173	10.5912
59.3804	1.66048	59.3796	2.01671	60.5593	6.26487	60.9218	10.6256
59.3838	1.66494	59.3829	2.02256	60.5635	6.28426	60.9263	10.6591
59.3871	1.66939	59.3862	2.0286	60.5678	6.30465	60.9308	10.6925
59.3904	1.67397	59.3896	2.03471	60.572	6.3283	60.9353	10.7269
59.3938	1.67865	59.3929	2.04083	60.5762	6.35255	60.9398	10.7637
59.3971	1.68332	59.3962	2.04697	60.5804	6.37646	60.9443	10.8008
59.4004	1.68794	59.3995	2.05302	60.5847	6.40009	60.9488	10.8373
59.4038	1.6919	59.4029	2.0591	60.5889	6.42318	60.9533	10.8733
59.4071	1.69576	59.4062	2.0652	60.5931	6.44499	60.9578	10.9082
59.4104	1.69963	59.4095	2.07133	60.5973	6.46651	60.9623	10.9419
59.4138	1.70348	59.4129	2.07656	60.6016	6.48916	60.9668	10.9755
59.4171	1.70713	59.4162	2.08138	60.6058	6.51237	60.9713	11.0088
59.4204	1.71075	59.4195	2.08618	60.61	6.53524	60.9758	11.0419
59.4237	1.71517	59.4229	2.09204	60.6142	6.55654	60.9803	11.0747
59.4271	1.71988	59.4262	2.0985	60.6185	6.57783	60.9848	11.1081
59.4304	1.7246	59.4295	2.10503	60.6227	6.60102	60.9893	11.1408
59.4337	1.72901	59.4328	2.11122	60.6269	6.62497	60.9939	11.1731
59.4371	1.73343	59.4362	2.11705	60.6311	6.64895	60.9984	11.206
59.4404	1.73785	59.4395	2.12278	60.6354	6.67258	61.0029	11.2407
59.4437	1.74337	59.4428	2.12823	60.6396	6.69624	61.0074	11.2755
59.4471	1.74908	59.4462	2.13334	60.6438	6.72009	61.0119	11.3101
59.4504	1.75482	59.4495	2.13834	60.648	6.74368	61.0164	11.3447
59.4537	1.76041	59.4528	2.14362	60.6523	6.76658	61.0209	11.3783
59.4571	1.76545	59.4562	2.14918	60.6565	6.7886	61.0254	11.4113
59.4604	1.7705	59.4595	2.15482	60.6607	6.81058	61.0299	11.4445
59.4637	1.77555	59.4628	2.16058	60.6649	6.83308	61.0344	11.4773
59.467	1.78058	59.4662	2.16642	60.6692	6.85541	61.0389	11.5113
59.4704	1.78561	59.4695	2.17228	60.6734	6.87856	61.0434	11.5472
59.4737	1.79084	59.4728	2.17809	60.6776	6.90257	61.0479	11.5837
59.477	1.7963	59.4761	2.18373	60.6818	6.92646	61.0524	11.6215
59.4804	1.80186	59.4795	2.18931	60.6861	6.95022	61.0569	11.6597
59.4837	1.80734	59.4828	2.19514	60.6903	6.97399	61.0614	11.6973
59.487	1.8125	59.4861	2.20185	60.6945	6.99758	61.0659	11.7328
59.4904	1.81769	59.4895	2.20888	60.6987	7.02072	61.0704	11.7687
59.4937	1.82294	59.4928	2.21583	60.703	7.04331	61.0749	11.8035
59.497	1.829	59.4961	2.22176	60.7072	7.0635	61.0794	11.8385
59.5003	1.83502	59.4995	2.22729	60.7114	7.08329	61.0839	11.874
59.5037	1.84104	59.5028	2.23281	60.7156	7.10434	61.0884	11.9085
59.507	1.84597	59.5061	2.2388	60.7199	7.12662	61.0929	11.9443
59.5103	1.85079	59.5094	2.24498	60.7241	7.14876	61.0974	11.9801
59.5137	1.85563	59.5128	2.25117	60.7283	7.17299	61.1019	12.0166
59.517	1.86071	59.5161	2.25747	60.7325	7.19759	61.1064	12.0541
59.5203	1.86591	59.5194	2.2638	60.7368	7.22057	61.1109	12.0914
59.5237	1.87109	59.5228	2.27012	60.741	7.24265	61.1154	12.1281
59.527	1.87612	59.5261	2.27662	60.7452	7.2659	61.1199	12.164
59.5303	1.88096	59.5294	2.28323	60.7494	7.29166	61.1244	12.2013
59.5336	1.88589	59.5328	2.28986	60.7537	7.31791	61.1289	12.238
59.537	1.8908	59.5361	2.2965	60.7579	7.34267	61.1334	12.2741
59.5403	1.89571	59.5394	2.30306	60.7621	7.36681	61.1379	12.3082
59.5436	1.9006	59.5428	2.30958	60.7663	7.39095	61.1424	12.3425
59.547	1.90542	59.5461	2.31615	60.7706	7.4147	61.1469	12.3793
59.5503	1.9101	59.5494	2.3228	60.7748	7.43823	61.1514	12.417
59.5536	1.91478	59.5527	2.32948	60.779	7.46152	61.1559	12.4562
59.557	1.9193	59.5561	2.33622	60.7832	7.48492	61.1604	12.4962
59.5603	1.92328	59.5594	2.34315	60.7875	7.50944	61.1649	12.5356
59.5636	1.92726	59.5627	2.35016	60.7917	7.53571	61.1694	12.5735
59.567	1.9313	59.5661	2.35688	60.7959	7.56234	61.1739	12.6113
59.5703	1.93572	59.5694	2.36231	60.8001	7.58924	61.1784	12.6463
59.5736	1.94015	59.5727	2.3672	60.8044	7.6162	61.1829	12.681
59.5769	1.94452	59.5761	2.37229	60.8086	7.64145	61.1874	12.7173
59.5803	1.94799	59.5794	2.3793	60.8128	7.66402	61.1919	12.7537
59.5836	1.95138	59.5827	2.38715	60.817	7.68648	61.1964	12.7917
59.5869	1.95483	59.586	2.395	60.8213	7.71062	61.2009	12.8314
59.5903	1.96003	59.5894	2.40184	60.8255	7.73485	61.2054	12.8702
59.5936	1.96537	59.5927	2.40827	60.8297	7.7598	61.2099	12.9065
59.5969	1.97073	59.596	2.41469	60.8339	7.78476	61.2144	12.9428
59.6003	1.97672	59.5994	2.42142	60.8382	7.80959	61.2189	12.9824
59.6036	1.98287	59.6027	2.42835	60.8424	7.83392	61.2234	13.0233
59.6069	1.98902	59.606	2.43532	60.8466	7.85804	61.2279	13.0624
59.6102	1.9944	59.6094	2.44237	60.8508	7.88314	61.2324	13.0989
59.6136	1.9992	59.6127	2.44954	60.8551	7.90799	61.2369	13.1355
59.6169	2.00397	59.616	2.4567	60.8593	7.93396	61.2414	13.1708
59.6202	2.00881	59.6193	2.46411	60.8635	7.96135	61.2459	13.2063
59.6236	2.01352	59.6227	2.47198	60.8677	7.9888	61.2504	13.2426
59.6269	2.01823	59.626	2.48001	60.872	8.01467	61.2549	13.2795
59.6302	2.02321	59.6293	2.48792	60.8762	8.03912	61.2594	13.318
59.6336	2.02856	59.6327	2.49567	60.8804	8.0636	61.264	13.3574
59.6369	2.03381	59.636	2.50339	60.8846	8.08658	61.2685	13.3973
59.6402	2.0394	59.6393	2.51062	60.8889	8.11003	61.273	13.4378
59.6436	2.04526	59.6427	2.51664	60.8931	8.13595	61.2775	13.4776
59.6469	2.05114	59.646	2.52222	60.8973	8.16285	61.282	13.5141
59.6502	2.05709	59.6493	2.52826	60.9015	8.19021	61.2865	13.5501
59.6535	2.06339	59.6527	2.53603	60.9058	8.2184	61.291	13.5878
59.6569	2.0697	59.656	2.54449	60.91	8.24652	61.2955	13.6258
59.6602	2.07598	59.6593	2.55276	60.9142	8.26995	61.3	13.6644
59.6635	2.08142	59.6626	2.55939	60.9184	8.29247	61.3045	13.7021
59.6669	2.08685	59.666	2.56528	60.9227	8.31604	61.309	13.7404
59.6702	2.09227	59.6693	2.57119	60.9269	8.34056	61.3135	13.7785
59.6735	2.09761	59.6726	2.57883	60.9311	8.36534	61.318	13.8168
59.6769	2.10288	59.676	2.58731	60.9353	8.39055	61.3225	13.8572
59.6802	2.10815	59.6793	2.59578	60.9396	8.4158	61.327	13.8983
59.6835	2.11403	59.6826	2.60391	60.9438	8.44005	61.3315	13.9389
59.6869	2.12012	59.686	2.61174	60.948	8.46304	61.336	13.9777
59.6902	2.1261	59.6893	2.61951	60.9522	8.48677	61.3405	14.0171
59.6935	2.13226	59.6926	2.62726	60.9565	8.51219	61.345	14.0561
59.6968	2.13853	59.696	2.63491	60.9607	8.53822	61.3495	14.0955
59.7002	2.1448	59.6993	2.64247	60.9649	8.5657	61.354	14.1335
59.7035	2.15164	59.7026	2.64981	60.9691	8.5939	61.3585	14.1706
59.7068	2.15893	59.7059	2.65662	60.9734	8.62164	61.363	14.2098
59.7102	2.16624	59.7093	2.66323	60.9776	8.64478	61.3675	14.2497
59.7135	2.17347	59.7126	2.66984	60.9818	8.66823	61.372	14.2899
59.7168	2.18051	59.7159	2.67637	60.986	8.69301	61.3765	14.3296
59.7202	2.18752	59.7193	2.68285	60.9903	8.71791	61.381	14.3689
59.7235	2.19417	59.7226	2.68979	60.9945	8.7446	61.3855	14.4068
59.7268	2.20002	59.7259	2.69778	60.9987	8.77431	61.39	14.4437
59.7301	2.20585	59.7293	2.70623	61.0029	8.80397	61.3945	14.4834
59.7335	2.21198	59.7326	2.71441	61.0071	8.83317	61.399	14.5234
59.7368	2.21864	59.7359	2.72148	61.0114	8.86176	61.4035	14.5632
59.7401	2.22537	59.7392	2.72802	61.0156	8.89047	61.408	14.6004
59.7435	2.23212	59.7426	2.73496	61.0198	8.91835	61.4125	14.6378
59.7468	2.23977	59.7459	2.74319	61.024	8.94587	61.417	14.6756
59.7501	2.24748	59.7492	2.75198	61.0283	8.97263	61.4215	14.7135
59.7535	2.25515	59.7526	2.76094	61.0325	8.99904	61.426	14.7518
59.7568	2.26152	59.7559	2.76936	61.0367	9.02567	61.4305	14.7898
59.7601	2.26779	59.7592	2.77746	61.041	9.05167	61.435	14.8296
59.7635	2.27406	59.7626	2.78553	61.0452	9.0777	61.4395	14.87
59.7668	2.28023	59.7659	2.79277	61.0494	9.10421	61.444	14.9107
59.7701	2.28615	59.7692	2.79956	61.0536	9.13067	61.4485	14.9502
59.7734	2.29204	59.7725	2.80633	61.0579	9.15891	61.453	14.9899
59.7768	2.29821	59.7759	2.81321	61.0621	9.18876	61.4575	15.0282
59.7801	2.30419	59.7792	2.82016	61.0663	9.21898	61.462	15.0657
59.7834	2.31013	59.7825	2.82713	61.0705	9.249	61.4665	15.1055
59.7868	2.31625	59.7859	2.83443	61.0747	9.27897	61.471	15.1466
59.7901	2.32201	59.7892	2.8418	61.079	9.30673	61.4755	15.1872
59.7934	2.32775	59.7925	2.84911	61.0832	9.33276	61.48	15.2266
59.7968	2.33379	59.7959	2.85736	61.0874	9.3592	61.4845	15.266
59.8001	2.34015	59.7992	2.86631	61.0916	9.38715	61.489	15.3064
59.8034	2.34655	59.8025	2.87535	61.0959	9.4149	61.4935	15.3466
59.8067	2.35374	59.8059	2.88402	61.1001	9.44295	61.498	15.3853
59.8101	2.36183	59.8092	2.89215	61.1043	9.47117	61.5025	15.4228
59.8134	2.36997	59.8125	2.90009	61.1085	9.50056	61.507	15.4613
59.8167	2.37767	59.8158	2.90875	61.1128	9.53216	61.5115	15.5002
59.8201	2.38441	59.8192	2.91818	61.117	9.56392	61.516	15.539
59.8234	2.39107	59.8225	2.9278	61.1212	9.59473	61.5205	15.5763
59.8267	2.39777	59.8258	2.93742	61.1254	9.62503	61.525	15.6137
59.8301	2.40453	59.8292	2.94654	61.1297	9.6541	61.5295	15.6507
59.8334	2.41127	59.8325	2.9555	61.1339	9.68026	61.5341	15.6876
59.8367	2.41806	59.8358	2.96422	61.1381	9.70641	61.5386	15.727
59.84	2.42534	59.8392	2.97171	61.1423	9.73311	61.5431	15.7685
59.8434	2.43266	59.8425	2.97856	61.1466	9.75995	61.5476	15.8104
59.8467	2.43999	59.8458	2.98574	61.1508	9.78706	61.5521	15.8511
59.85	2.44781	59.8491	2.99467	61.155	9.81427	61.5566	15.8913
59.8534	2.45598	59.8525	3.00452	61.1592	9.84184	61.5611	15.9323
59.8567	2.46418	59.8558	3.01431	61.1635	9.86947	61.5656	15.9727
59.86	2.47294	59.8591	3.02298	61.1677	9.89722	61.5701	16.0131
59.8634	2.48205	59.8625	3.03101	61.1719	9.92582	61.5746	16.0532
59.8667	2.49114	59.8658	3.03905	61.1761	9.95528	61.5791	16.0945
59.87	2.49966	59.8691	3.04782	61.1804	9.98467	61.5836	16.1372
59.8734	2.50813	59.8725	3.05691	61.1846	10.0141	61.5881	16.1803
59.8767	2.51662	59.8758	3.06595	61.1888	10.0433	61.5926	16.2237
59.88	2.52444	59.8791	3.0747	61.193	10.0713	61.5971	16.2665
59.8833	2.53174	59.8824	3.083	61.1973	10.098	61.6016	16.3064
59.8867	2.53899	59.8858	3.09122	61.2015	10.1255	61.6061	16.3441
59.89	2.54608	59.8891	3.09985	61.2057	10.1545	61.6106	16.3833
59.8933	2.55314	59.8924	3.10882	61.2099	10.1839	61.6151	16.4238
59.8967	2.56018	59.8958	3.11786	61.2142	10.2142	61.6196	16.4649
59.9	2.56735	59.8991	3.12668	61.2184	10.2447	61.6241	16.5045
59.9033	2.57463	59.9024	3.13521	61.2226	10.2762	61.6286	16.5448
59.9067	2.58207	59.9058	3.14365	61.2268	10.3085	61.6331	16.5848
59.91	2.58959	59.9091	3.1519	61.2311	10.3405	61.6376	16.6246
59.9133	2.59786	59.9124	3.15981	61.2353	10.3699	61.6421	16.666
59.9167	2.60622	59.9158	3.16758	61.2395	10.3977	61.6466	16.7084
59.92	2.61456	59.9191	3.17588	61.2437	10.4257	61.6511	16.7509
59.9233	2.62364	59.9224	3.18547	61.248	10.4536	61.6556	16.7926
59.9266	2.63278	59.9257	3.19565	61.2522	10.482	61.6601	16.8342
59.93	2.64192	59.9291	3.20569	61.2564	10.5108	61.6646	16.8757
59.9333	2.65015	59.9324	3.21486	61.2606	10.5391	61.6691	16.9167
59.9366	2.6582	59.9357	3.22344	61.2649	10.5676	61.6736	16.9575
59.94	2.66626	59.9391	3.23222	61.2691	10.5947	61.6781	16.9969
59.9433	2.67344	59.9424	3.24236	61.2733	10.6219	61.6826	17.0387
59.9466	2.68029	59.9457	3.25326	61.2775	10.6516	61.6871	17.0827
59.95	2.68709	59.9491	3.26421	61.2818	10.6813	61.6916	17.1272
59.9533	2.6949	59.9524	3.27428	61.286	10.711	61.6961	17.1715
59.9566	2.70303	59.9557	3.28375	61.2902	10.7402	61.7006	17.2157
59.9599	2.71135	59.959	3.29321	61.2944	10.7695	61.7051	17.2582
59.9633	2.71988	59.9624	3.30337	61.2987	10.7993	61.7096	17.2992
59.9666	2.72862	59.9657	3.314	61.3029	10.8291	61.7141	17.3392
59.9699	2.73738	59.969	3.32461	61.3071	10.858	61.7186	17.3768
59.9733	2.74582	59.9724	3.33546	61.3113	10.8854	61.7231	17.4148
59.9766	2.75377	59.9757	3.34652	61.3156	10.9141	61.7276	17.4532
59.9799	2.76168	59.979	3.35759	61.3198	10.9452	61.7321	17.4915
59.9833	2.76993	59.9824	3.36806	61.324	10.9768	61.7366	17.5309
59.9866	2.77908	59.9857	3.37775	61.3282	11.0101	61.7411	17.5704
59.9899	2.7883	59.989	3.38706	61.3325	11.0439	61.7456	17.6108
59.9933	2.79738	59.9924	3.39683	61.3367	11.0781	61.7501	17.6519
59.9966	2.80556	59.9957	3.40766	61.3409	11.1104	61.7546	17.6931
59.9999	2.81362	59.999	3.41895	61.3451	11.1425	61.7591	17.7351
60.0032	2.82173	60.0023	3.42993	61.3494	11.172	61.7636	17.777
60.0066	2.82958	60.0057	3.44027	61.3536	11.2003	61.7681	17.8181
60.0099	2.83725	60.009	3.4503	61.3578	11.2295	61.7726	17.8587
60.0132	2.84504	60.0123	3.46022	61.362	11.2586	61.7771	17.8996
60.0166	2.85356	60.0157	3.46972	61.3663	11.2872	61.7816	17.9396
60.0199	2.86211	60.019	3.47895	61.3705	11.3173	61.7861	17.9806
60.0232	2.87066	60.0223	3.48814	61.3747	11.3475	61.7906	18.0237
60.0266	2.87882	60.0257	3.498	61.3789	11.3783	61.7951	18.0674
60.0299	2.88681	60.029	3.50834	61.3832	11.4102	61.7996	18.113
60.0332	2.8948	60.0323	3.51864	61.3874	11.4422	61.8041	18.1591
60.0365	2.90245	60.0356	3.52907	61.3916	11.4738	61.8087	18.2029
60.0399	2.90992	60.039	3.53965	61.3958	11.5055	61.8132	18.2442
60.0432	2.9174	60.0423	3.55013	61.4001	11.5364	61.8177	18.285
60.0465	2.9254	60.0456	3.55959	61.4043	11.5671	61.8222	18.324
60.0499	2.93389	60.049	3.56832	61.4085	11.5973	61.8267	18.3633
60.0532	2.94243	60.0523	3.57705	61.4127	11.6265	61.8312	18.4024
60.0565	2.95125	60.0556	3.58582	61.417	11.6554	61.8357	18.4413
60.0599	2.96045	60.059	3.59465	61.4212	11.684	61.8402	18.4823
60.0632	2.96955	60.0623	3.60351	61.4254	11.7136	61.8447	18.5233
60.0665	2.9789	60.0656	3.61303	61.4296	11.7437	61.8492	18.5647
60.0699	2.98838	60.069	3.62358	61.4339	11.7767	61.8537	18.6064
60.0732	2.99788	60.0723	3.63456	61.4381	11.8096	61.8582	18.6486
60.0765	3.00713	60.0756	3.64568	61.4423	11.8434	61.8627	18.6916
60.0798	3.01537	60.0789	3.65694	61.4465	11.8782	61.8672	18.7344
60.0832	3.02346	60.0823	3.66822	61.4508	11.9121	61.8717	18.7763
60.0865	3.03178	60.0856	3.67939	61.455	11.9427	61.8762	18.8171
60.0898	3.04118	60.0889	3.69016	61.4592	11.9734	61.8807	18.858
60.0932	3.05074	60.0923	3.70071	61.4634	12.0033	61.8852	18.8978
60.0965	3.06032	60.0956	3.71133	61.4677	12.0328	61.8897	18.9385
60.0998	3.06919	60.0989	3.72294	61.4719	12.0626	61.8942	18.9813
60.1032	3.07794	60.1023	3.73529	61.4761	12.0949	61.8987	19.0248
60.1065	3.08668	60.1056	3.74765	61.4803	12.1281	61.9032	19.0692
60.1098	3.09633	60.1089	3.75954	61.4846	12.1592	61.9077	19.1139
60.1131	3.10616	60.1123	3.77104	61.4888	12.1892	61.9122	19.1588
60.1165	3.11582	60.1156	3.78252	61.493	12.2199	61.9167	19.2033
60.1198	3.12547	60.1189	3.79452	61.4972	12.2548	61.9212	19.2471
60.1231	3.13488	60.1222	3.80691	61.5015	12.2895	61.9257	19.2874
60.1265	3.14423	60.1256	3.8193	61.5057	12.3223	61.9302	19.3276
60.1298	3.15398	60.1289	3.83121	61.5099	12.3543	61.9347	19.368
60.1331	3.16374	60.1322	3.84265	61.5141	12.3865	61.9392	19.4078
60.1365	3.17347	60.1356	3.85399	61.5184	12.4214	61.9437	19.4473
60.1398	3.18347	60.1389	3.86558	61.5226	12.4561	61.9482	19.4859
60.1431	3.19338	60.1422	3.87735	61.5268	12.4882	61.9527	19.5249
60.1465	3.20324	60.1456	3.88914	61.531	12.5207	61.9572	19.5634
60.1498	3.21263	60.1489	3.90124	61.5353	12.5539	61.9617	19.6024
60.1531	3.22109	60.1522	3.91366	61.5395	12.5885	61.9662	19.6433
60.1564	3.2294	60.1555	3.92614	61.5437	12.6233	61.9707	19.6843
60.1598	3.23832	60.1589	3.93813	61.5479	12.6579	61.9752	19.7248
60.1631	3.24846	60.1622	3.94904	61.5522	12.6928	61.9797	19.7645
60.1664	3.2588	60.1655	3.95939	61.5564	12.7257	61.9842	19.8039
60.1698	3.26918	60.1689	3.97008	61.5606	12.7558	61.9887	19.8426
60.1731	3.27909	60.1722	3.98141	61.5648	12.786	61.9932	19.8819
60.1764	3.28896	60.1755	3.99303	61.5691	12.8171	61.9977	19.921
60.1798	3.2989	60.1789	4.00474	61.5733	12.8486	62.0022	19.9608
60.1831	3.30875	60.1822	4.01633	61.5775	12.8796	62.0067	20.0032
60.1864	3.31857	60.1855	4.0278	61.5817	12.9098	62.0112	20.0464
60.1898	3.32854	60.1889	4.03916	61.586	12.9403	62.0157	20.0905
60.1931	3.33871	60.1922	4.04966	61.5902	12.971	62.0202	20.1348
60.1964	3.34888	60.1955	4.05952	61.5944	13.0016	62.0247	20.1788
60.1997	3.35903	60.1988	4.06938	61.5986	13.0327	62.0292	20.2212
60.2031	3.36979	60.2022	4.08034	61.6029	13.0647	62.0337	20.2635
60.2064	3.38057	60.2055	4.09226	61.6071	13.0967	62.0382	20.3066
60.2097	3.39133	60.2088	4.1043	61.6113	13.1284	62.0427	20.3493
60.2131	3.40207	60.2122	4.11671	61.6155	13.1604	62.0472	20.3908
60.2164	3.41261	60.2155	4.12946	61.6198	13.1923	62.0517	20.4302
60.2197	3.42308	60.2188	4.14223	61.624	13.2247	62.0562	20.4715
60.2231	3.43325	60.2222	4.1549	61.6282	13.257	62.0607	20.5143
60.2264	3.44301	60.2255	4.16749	61.6324	13.2889	62.0652	20.5578
60.2297	3.45279	60.2288	4.18013	61.6367	13.3213	62.0697	20.6029
60.233	3.46344	60.2321	4.19227	61.6409	13.3545	62.0742	20.6484
60.2364	3.47471	60.2355	4.20389	61.6451	13.3884	62.0788	20.6942
60.2397	3.48608	60.2388	4.21542	61.6493	13.4229	62.0833	20.7396
60.243	3.49757	60.2421	4.22687	61.6536	13.4604	62.0878	20.7833
60.2464	3.50888	60.2455	4.23814	61.6578	13.498	62.0923	20.8238
60.2497	3.52018	60.2488	4.2493	61.662	13.533	62.0968	20.8649
60.253	3.53153	60.2521	4.26083	61.6662	13.5663	62.1013	20.906
60.2564	3.54245	60.2555	4.27321	61.6705	13.5996	62.1058	20.9469
60.2597	3.55329	60.2588	4.28615	61.6747	13.6336	62.1103	20.9897
60.263	3.56424	60.2621	4.29898	61.6789	13.6676	62.1148	21.0332
60.2664	3.57518	60.2655	4.3112	61.6831	13.7003	62.1193	21.0753
60.2697	3.58612	60.2688	4.32301	61.6874	13.7319	62.1238	21.116
60.273	3.59734	60.2721	4.33502	61.6916	13.7645	62.1283	21.157
60.2763	3.60858	60.2754	4.34813	61.6958	13.7977	62.1328	21.1989
60.2797	3.61971	60.2788	4.36209	61.7	13.831	62.1373	21.2404
60.283	3.63102	60.2821	4.37612	61.7043	13.8657	62.1418	21.2784
60.2863	3.64123	60.2854	4.38865	61.7085	13.9003	62.1463	21.3156
60.2897	3.6511	60.2888	4.39977	61.7127	13.9346	62.1508	21.3539
60.293	3.66102	60.2921	4.4109	61.7169	13.9678	62.1553	21.3925
60.2963	3.67112	60.2954	4.42257	61.7212	14.0009	62.1598	21.4308
60.2997	3.68109	60.2988	4.43478	61.7254	14.0344	62.1643	21.4694
60.303	3.69101	60.3021	4.44704	61.7296	14.0677	62.1688	21.5078
60.3063	3.70185	60.3054	4.45879	61.7338	14.1013	62.1733	21.5455
60.3096	3.7128	60.3087	4.46981	61.7381	14.1335	62.1778	21.5831
60.313	3.72371	60.3121	4.48069	61.7423	14.1664	62.1823	21.6235
60.3163	3.73442	60.3154	4.49209	61.7465	14.2013	62.1868	21.6659
60.3196	3.74471	60.3187	4.50405	61.7507	14.2366	62.1913	21.7069
60.323	3.75495	60.3221	4.51612	61.755	14.2731	62.1958	21.7456
60.3263	3.76587	60.3254	4.52895	61.7592	14.3099	62.2003	21.7846
60.3296	3.77685	60.3287	4.54296	61.7634	14.3472	62.2048	21.8286
60.333	3.78767	60.3321	4.55743	61.7676	14.3835	62.2093	21.8726
60.3363	3.79887	60.3354	4.57159	61.7719	14.4195	62.2138	21.915
60.3396	3.81015	60.3387	4.58476	61.7761	14.4536	62.2183	21.9577
60.3429	3.82141	60.342	4.59735	61.7803	14.486	62.2228	22.0009
60.3463	3.83289	60.3454	4.6102	61.7845	14.5182	62.2273	22.0447
60.3496	3.8447	60.3487	4.62346	61.7888	14.5499	62.2318	22.0884
60.3529	3.85656	60.352	4.63692	61.793	14.5809	62.2363	22.1322
60.3563	3.86812	60.3554	4.65044	61.7972	14.6155	62.2408	22.1755
60.3596	3.87855	60.3587	4.6636	61.8014	14.6517	62.2453	22.2162
60.3629	3.88874	60.362	4.67629	61.8057	14.6875	62.2498	22.2556
60.3663	3.89926	60.3654	4.68902	61.8099	14.722	62.2543	22.2974
60.3696	3.91113	60.3687	4.70163	61.8141	14.7563	62.2588	22.3409
60.3729	3.9233	60.372	4.71403	61.8183	14.7909	62.2633	22.3846
60.3763	3.93546	60.3754	4.72658	61.8226	14.8255	62.2678	22.4248
60.3796	3.94719	60.3787	4.7397	61.8268	14.8599	62.2723	22.466
60.3829	3.95881	60.382	4.75316	61.831	14.8931	62.2768	22.5078
60.3862	3.97025	60.3853	4.76654	61.8352	14.9261	62.2813	22.55
60.3896	3.9824	60.3887	4.78113	61.8395	14.9583	62.2858	22.5925
60.3929	3.99466	60.392	4.79691	61.8437	14.9901	62.2903	22.6345
60.3962	4.00691	60.3953	4.81272	61.8479	15.0215	62.2948	22.6767
60.3996	4.01879	60.3987	4.82787	61.8521	15.0544	62.2993	22.7189
60.4029	4.03048	60.402	4.84199	61.8564	15.0875	62.3038	22.7609
60.4062	4.04215	60.4053	4.85578	61.8606	15.1237	62.3083	22.8026
60.4096	4.05406	60.4087	4.86949	61.8648	15.1611	62.3128	22.8437
60.4129	4.066	60.412	4.8828	61.869	15.198	62.3173	22.8849
60.4162	4.0779	60.4153	4.89581	61.8733	15.2353	62.3218	22.9249
60.4196	4.09025	60.4186	4.90919	61.8775	15.2721	62.3263	22.967
60.4229	4.10259	60.422	4.92316	61.8817	15.3051	62.3308	23.0104
60.4262	4.1149	60.4253	4.9373	61.8859	15.3371	62.3353	23.054
60.4295	4.12683	60.4286	4.95183	61.8902	15.3698	62.3398	23.0966
60.4329	4.13805	60.432	4.96685	61.8944	15.4037	62.3443	23.1386
60.4362	4.1491	60.4353	4.98198	61.8986	15.4374	62.3488	23.1786
60.4395	4.1612	60.4386	4.99698	61.9028	15.4719	62.3534	23.217
60.4429	4.17484	60.442	5.01146	61.9071	15.507	62.3579	23.2562
60.4462	4.18883	60.4453	5.02555	61.9113	15.5416	62.3624	23.2955
60.4495	4.20271	60.4486	5.03976	61.9155	15.5762	62.3669	23.335
60.4529	4.21544	60.4519	5.05423	61.9197	15.611	62.3714	23.3724
60.4562	4.22787	60.4553	5.06884	61.924	15.6481	62.3759	23.4102
60.4595	4.24067	60.4586	5.08349	61.9282	15.6855	62.3804	23.4497
60.4628	4.25405	60.4619	5.09754	61.9324	15.7222	62.3849	23.4894
60.4662	4.26755	60.4653	5.11096	61.9366	15.7581	62.3894	23.5304
60.4695	4.2813	60.4686	5.12456	61.9409	15.7938	62.3939	23.5721
60.4728	4.29423	60.4719	5.13819	61.9451	15.8282	62.3984	23.6133
60.4762	4.30695	60.4753	5.1517	61.9493	15.8623	62.4029	23.6537
60.4795	4.31974	60.4786	5.16525	61.9535	15.8987	62.4074	23.6942
60.4828	4.33268	60.4819	5.17964	61.9578	15.9351	62.4119	23.7354
60.4862	4.34563	60.4853	5.19487	61.962	15.9724	62.4164	23.7765
60.4895	4.35859	60.4886	5.21005	61.9662	16.01	62.4209	23.8183
60.4928	4.37158	60.4919	5.22513	61.9704	16.048	62.4254	23.8602
60.4962	4.38443	60.4952	5.23995	61.9747	16.0874	62.4299	23.9026
60.4995	4.39724	60.4986	5.25462	61.9789	16.127	62.4344	23.9458
60.5028	4.41024	60.5019	5.26924	61.9831	16.1651	62.4389	23.9887
60.5061	4.423	60.5052	5.2836	61.9873	16.199	62.4434	24.0311
60.5095	4.43566	60.5086	5.2977	61.9916	16.2332	62.4479	24.073
60.5128	4.44967	60.5119	5.31139	61.9958	16.2667	62.4524	24.1137
60.5161	4.4645	60.5152	5.32418	62	16.2999	62.4569	24.1539
60.5195	4.47944	60.5186	5.33652	62.0042	16.3342	62.4614	24.1928
60.5228	4.49385	60.5219	5.34962	62.0085	16.3679	62.4659	24.2298
60.5261	4.50722	60.5252	5.36386	62.0127	16.4023	62.4704	24.2675
60.5295	4.52029	60.5285	5.37857	62.0169	16.4379	62.4749	24.306
60.5328	4.53318	60.5319	5.3937	62.0211	16.4737	62.4794	24.344
60.5361	4.54566	60.5352	5.40924	62.0254	16.5097	62.4839	24.3833
60.5394	4.55804	60.5385	5.42492	62.0296	16.5454	62.4884	24.4224
60.5428	4.5708	60.5419	5.44093	62.0338	16.5813	62.4929	24.4608
60.5461	4.58343	60.5452	5.45762	62.038	16.6162	62.4974	24.4978
60.5494	4.59621	60.5485	5.47472	62.0423	16.6503	62.5019	24.5361
60.5528	4.60938	60.5519	5.49165	62.0465	16.6849	62.5064	24.5765
60.5561	4.62292	60.5552	5.50731	62.0507	16.7196	62.5109	24.6168
60.5594	4.6366	60.5585	5.52174	62.0549	16.7546	62.5154	24.6561
60.5628	4.65029	60.5619	5.53631	62.0592	16.7894	62.5199	24.6944
60.5661	4.66378	60.5652	5.55076	62.0634	16.8236	62.5244	24.7326
60.5694	4.67721	60.5685	5.56491	62.0676	16.8593	62.5289	24.77
60.5727	4.69075	60.5718	5.57912	62.0718	16.8952	62.5334	24.8082
60.5761	4.70461	60.5752	5.59375	62.0761	16.9328	62.5379	24.8492
60.5794	4.71855	60.5785	5.60862	62.0803	16.9726	62.5424	24.8903
60.5827	4.73245	60.5818	5.62338	62.0845	17.0124	62.5469	24.932
60.5861	4.74565	60.5852	5.63818	62.0887	17.0502	62.5514	24.974
60.5894	4.75852	60.5885	5.65271	62.0929	17.0869	62.5559	25.0159
60.5927	4.77136	60.5918	5.66707	62.0972	17.123	62.5604	25.0574
60.5961	4.7847	60.5952	5.6825	62.1014	17.1571	62.5649	25.0975
60.5994	4.79795	60.5985	5.69934	62.1056	17.1918	62.5694	25.1351
60.6027	4.81135	60.6018	5.71636	62.1098	17.2286	62.5739	25.1729
60.6061	4.82503	60.6051	5.73313	62.1141	17.2659	62.5784	25.2132
60.6094	4.8389	60.6085	5.74925	62.1183	17.3015	62.5829	25.2533
60.6127	4.8528	60.6118	5.76496	62.1225	17.3356	62.5874	25.2911
60.616	4.86735	60.6151	5.78081	62.1268	17.3698	62.5919	25.3285
60.6194	4.88284	60.6185	5.79658	62.131	17.4063	62.5964	25.3662
60.6227	4.8985	60.6218	5.81205	62.1352	17.4425	62.6009	25.4038
60.626	4.91401	60.6251	5.82742	62.1394	17.4797	62.6054	25.4425
60.6294	4.92962	60.6285	5.84215	62.1437	17.5169	62.6099	25.4833
60.6327	4.94528	60.6318	5.85614	62.1479	17.554	62.6144	25.5243
60.636	4.96046	60.6351	5.87049	62.1521	17.591	62.6189	25.564
60.6394	4.97424	60.6385	5.88607	62.1563	17.6277	62.6234	25.6027
60.6427	4.98762	60.6418	5.90237	62.1605	17.6639	62.628	25.6427
60.646	5.00121	60.6451	5.91882	62.1648	17.6987	62.6325	25.6837
60.6494	5.01615	60.6484	5.9354	62.169	17.7342	62.637	25.7239
60.6527	5.03126	60.6518	5.95189	62.1732	17.7714	62.6415	25.7616
60.656	5.04648	60.6551	5.96846	62.1774	17.809	62.646	25.7997
60.6593	5.06117	60.6584	5.98482	62.1817	17.847	62.6505	25.8417
60.6627	5.07564	60.6618	6.00078	62.1859	17.8844	62.655	25.8844
60.666	5.09013	60.6651	6.01681	62.1901	17.9221	62.6595	25.9264
60.6693	5.10536	60.6684	6.03306	62.1943	17.9578	62.664	25.9679
60.6727	5.12091	60.6718	6.04944	62.1986	17.9936	62.6685	26.0083
60.676	5.13647	60.6751	6.06578	62.2028	18.03	62.673	26.046
60.6793	5.15166	60.6784	6.08191	62.207	18.0667	62.6775	26.0833
60.6827	5.16648	60.6817	6.0976	62.2112	18.1028	62.682	26.1209
60.686	5.18123	60.6851	6.11288	62.2155	18.1371	62.6865	26.1584
60.6893	5.19651	60.6884	6.1285	62.2197	18.1714	62.691	26.1956
60.6927	5.21197	60.6917	6.14472	62.2239	18.206	62.6955	26.2327
60.696	5.22742	60.6951	6.16083	62.2281	18.2407	62.7	26.2703
60.6993	5.24281	60.6984	6.17702	62.2324	18.2753	62.7045	26.3089
60.7026	5.2579	60.7017	6.19316	62.2366	18.3096	62.709	26.3474
60.706	5.27267	60.7051	6.20907	62.2408	18.3443	62.7135	26.3859
60.7093	5.28752	60.7084	6.2252	62.245	18.3814	62.718	26.4245
60.7126	5.30187	60.7117	6.24148	62.2493	18.4187	62.7225	26.4635
60.716	5.31598	60.7151	6.25764	62.2535	18.4544	62.727	26.503
60.7193	5.33047	60.7184	6.2742	62.2577	18.4888	62.7315	26.542
60.7226	5.34558	60.7217	6.29117	62.2619	18.5239	62.736	26.5795
60.726	5.36085	60.725	6.30803	62.2662	18.5605	62.7405	26.6168
60.7293	5.37659	60.7284	6.32483	62.2704	18.5973	62.745	26.6532
60.7326	5.39272	60.7317	6.34114	62.2746	18.6326	62.7495	26.689
60.7359	5.40894	60.735	6.35696	62.2788	18.6666	62.754	26.7276
60.7393	5.42526	60.7384	6.37315	62.2831	18.7014	62.7585	26.7665
60.7426	5.44101	60.7417	6.39096	62.2873	18.7376	62.763	26.8071
60.7459	5.45654	60.745	6.41036	62.2915	18.7741	62.7675	26.8484
60.7493	5.47213	60.7484	6.42973	62.2957	18.8128	62.772	26.8892
60.7526	5.48706	60.7517	6.44872	62.3	18.8529	62.7765	26.9285
60.7559	5.50169	60.755	6.46721	62.3042	18.8918	62.781	26.9668
60.7593	5.51607	60.7583	6.48576	62.3084	18.9259	62.7855	27.0041
60.7626	5.53171	60.7617	6.5041	62.3126	18.96	62.79	27.0404
60.7659	5.54767	60.765	6.52206	62.3169	18.9963	62.7945	27.076
60.7692	5.5635	60.7683	6.53998	62.3211	19.033	62.799	27.1102
60.7726	5.57912	60.7717	6.55734	62.3253	19.0693	62.8035	27.1444
60.7759	5.59446	60.775	6.5739	62.3295	19.1041	62.808	27.1788
60.7792	5.6097	60.7783	6.59031	62.3338	19.1393	62.8125	27.2136
60.7826	5.6253	60.7817	6.60698	62.338	19.1749	62.817	27.2489
60.7859	5.64102	60.785	6.624	62.3422	19.2105	62.8215	27.2846
60.7892	5.65677	60.7883	6.64091	62.3464	19.2459	62.826	27.3224
60.7926	5.67254	60.7917	6.65797	62.3507	19.2805	62.8305	27.3614
60.7959	5.68798	60.795	6.67542	62.3549	19.3157	62.835	27.4
60.7992	5.70329	60.7983	6.69313	62.3591	19.3534	62.8395	27.4381
60.8026	5.71918	60.8016	6.7108	62.3633	19.3917	62.844	27.4758
60.8059	5.73561	60.805	6.7283	62.3676	19.4287	62.8485	27.5115
60.8092	5.75218	60.8083	6.74562	62.3718	19.4638	62.853	27.5466
60.8125	5.76826	60.8116	6.76296	62.376	19.499	62.8575	27.5835
60.8159	5.78361	60.815	6.78015	62.3802	19.533	62.862	27.6221
60.8192	5.79873	60.8183	6.79716	62.3845	19.5664	62.8665	27.6603
60.8225	5.8142	60.8216	6.81426	62.3887	19.6025	62.871	27.698
60.8259	5.83079	60.825	6.83082	62.3929	19.6407	62.8755	27.7359
60.8292	5.84775	60.8283	6.84647	62.3971	19.6792	62.88	27.7745
60.8325	5.86481	60.8316	6.86236	62.4014	19.719	62.8845	27.8131
60.8359	5.88211	60.8349	6.87894	62.4056	19.7586	62.889	27.85
60.8392	5.8995	60.8383	6.896	62.4098	19.7955	62.8935	27.8859
60.8425	5.91699	60.8416	6.91326	62.414	19.8307	62.898	27.922
60.8458	5.93323	60.8449	6.93065	62.4183	19.866	62.9026	27.9581
60.8492	5.94895	60.8483	6.94801	62.4225	19.9013	62.9071	27.9944
60.8525	5.9647	60.8516	6.96581	62.4267	19.9367	62.9116	28.0303
60.8558	5.98095	60.8549	6.98455	62.4309	19.9734	62.9161	28.0666
60.8592	5.99731	60.8583	7.00435	62.4352	20.0097	62.9206	28.1006
60.8625	6.01365	60.8616	7.02416	62.4394	20.0458	62.9251	28.1341
60.8658	6.03035	60.8649	7.04342	62.4436	20.0808	62.9296	28.1715
60.8692	6.04766	60.8683	7.06173	62.4478	20.116	62.9341	28.211
60.8725	6.06516	60.8716	7.07987	62.4521	20.1524	62.9386	28.2498
60.8758	6.08279	60.8749	7.09793	62.4563	20.1891	62.9431	28.2864
60.8792	6.10058	60.8782	7.11564	62.4605	20.2264	62.9476	28.3228
60.8825	6.11837	60.8816	7.13305	62.4647	20.2625	62.9521	28.3599
60.8858	6.13617	60.8849	7.15057	62.469	20.299	62.9566	28.3971
60.8891	6.15406	60.8882	7.16813	62.4732	20.3338	62.9611	28.4342
60.8925	6.17198	60.8916	7.18548	62.4774	20.3683	62.9656	28.4705
60.8958	6.18964	60.8949	7.20381	62.4816	20.402	62.9701	28.5075
60.8991	6.20677	60.8982	7.22375	62.4859	20.4341	62.9746	28.545
60.9025	6.22377	60.9016	7.24409	62.4901	20.466	62.9791	28.5826
60.9058	6.24069	60.9049	7.26439	62.4943	20.5037	62.9836	28.619
60.9091	6.25771	60.9082	7.28382	62.4985	20.5413	62.9881	28.655
60.9125	6.27479	60.9115	7.30253	62.5028	20.5794	62.9926	28.6876
60.9158	6.29183	60.9149	7.32125	62.507	20.6171	62.9971	28.7181
60.9191	6.30871	60.9182	7.3398	62.5112	20.6545	63.0016	28.7503
60.9225	6.32567	60.9215	7.35807	62.5154	20.6908	63.0061	28.785
60.9258	6.34268	60.9249	7.3765	62.5197	20.7263	63.0106	28.819
60.9291	6.36035	60.9282	7.39539	62.5239	20.7625	63.0151	28.8491
60.9324	6.37858	60.9315	7.4146	62.5281	20.7978	63.0196	28.8788
60.9358	6.39692	60.9349	7.43375	62.5323	20.8332	63.0241	28.9106
60.9391	6.41481	60.9382	7.45242	62.5366	20.8678	63.0286	28.9425
60.9424	6.43258	60.9415	7.47057	62.5408	20.9023	63.0331	28.9758
60.9458	6.45042	60.9449	7.48872	62.545	20.9385	63.0376	29.01
60.9491	6.46755	60.9482	7.50714	62.5492	20.9756	63.0421	29.0442
60.9524	6.48414	60.9515	7.52586	62.5535	21.0132	63.0466	29.078
60.9558	6.50061	60.9548	7.54458	62.5577	21.051	63.0511	29.1117
60.9591	6.5179	60.9582	7.56444	62.5619	21.089	63.0556	29.1451
60.9624	6.53614	60.9615	7.58593	62.5661	21.1272	63.0601	29.1783
60.9657	6.55459	60.9648	7.60773	62.5704	21.1653	63.0646	29.2122
60.9691	6.57237	60.9682	7.62898	62.5746	21.2023	63.0691	29.2463
60.9724	6.5889	60.9715	7.64916	62.5788	21.2368	63.0736	29.2814
60.9757	6.60513	60.9748	7.66913	62.583	21.2712	63.0781	29.3192
60.9791	6.62212	60.9782	7.68847	62.5873	21.3072	63.0826	29.3572
60.9824	6.6404	60.9815	7.7065	62.5915	21.343	63.0871	29.3962
60.9857	6.65914	60.9848	7.72416	62.5957	21.3795	63.0916	29.4352
60.9891	6.67796	60.9881	7.74208	62.5999	21.4175	63.0961	29.472
60.9924	6.69627	60.9915	7.76068	62.6042	21.4556	63.1006	29.5072
60.9957	6.71429	60.9948	7.77974	62.6084	21.4938	63.1051	29.5412
60.999	6.73251	60.9981	7.79876	62.6126	21.5321	63.1096	29.5728
61.0024	6.75097	61.0015	7.81778	62.6168	21.5714	63.1141	29.6044
61.0057	6.76952	61.0048	7.83681	62.6211	21.6114	63.1186	29.6362
61.009	6.78814	61.0081	7.85573	62.6253	21.6499	63.1231	29.6677
61.0124	6.80627	61.0115	7.87507	62.6295	21.6847	63.1276	29.7002
61.0157	6.82392	61.0148	7.89482	62.6337	21.7186	63.1321	29.7328
61.019	6.84145	61.0181	7.91457	62.638	21.7524	63.1366	29.766
61.0224	6.8592	61.0215	7.93426	62.6422	21.7863	63.1411	29.7992
61.0257	6.87671	61.0248	7.95387	62.6464	21.821	63.1456	29.8331
61.029	6.89405	61.0281	7.97357	62.6506	21.8569	63.1501	29.8677
61.0324	6.91259	61.0314	7.99428	62.6549	21.8933	63.1546	29.9023
61.0357	6.93178	61.0348	8.0165	62.6591	21.9302	63.1591	29.9364
61.039	6.95095	61.0381	8.03867	62.6633	21.9674	63.1636	29.9698
61.0423	6.96944	61.0414	8.05996	62.6675	22.0052	63.1681	30.002
61.0457	6.98696	61.0448	8.07947	62.6718	22.0433	63.1726	30.0323
61.049	7.00413	61.0481	8.09859	62.676	22.0815	63.1772	30.0634
61.0523	7.02239	61.0514	8.11801	62.6802	22.1172	63.1817	30.0983
61.0557	7.04204	61.0548	8.13803	62.6844	22.1518	63.1862	30.1332
61.059	7.06217	61.0581	8.1579	62.6887	22.1876	63.1907	30.1694
61.0623	7.08185	61.0614	8.178	62.6929	22.224	63.1952	30.2057
61.0657	7.10051	61.0647	8.199	62.6971	22.2602	63.1997	30.242
61.069	7.11877	61.0681	8.22019	62.7013	22.2958	63.2042	30.2775
61.0723	7.1371	61.0714	8.24141	62.7056	22.3304	63.2087	30.3118
61.0756	7.15533	61.0747	8.26258	62.7098	22.3667	63.2132	30.3436
61.079	7.17344	61.0781	8.2836	62.714	22.404	63.2177	30.3753
61.0823	7.19158	61.0814	8.30487	62.7182	22.4418	63.2222	30.4081
61.0856	7.21021	61.0847	8.32694	62.7225	22.4805	63.2267	30.4407
61.089	7.22905	61.0881	8.34944	62.7267	22.519	63.2312	30.4733
61.0923	7.24806	61.0914	8.37162	62.7309	22.5559	63.2357	30.5058
61.0956	7.26732	61.0947	8.392	62.7351	22.5903	63.2402	30.5371
61.099	7.28662	61.098	8.41038	62.7394	22.6246	63.2447	30.5661
61.1023	7.30602	61.1014	8.42896	62.7436	22.6573	63.2492	30.5961
61.1056	7.32591	61.1047	8.44801	62.7478	22.6902	63.2537	30.6277
61.109	7.34595	61.108	8.46742	62.752	22.7246	63.2582	30.6594
61.1123	7.36593	61.1114	8.48693	62.7563	22.7592	63.2627	30.6892
61.1156	7.38494	61.1147	8.50669	62.7605	22.7945	63.2672	30.7179
61.1189	7.40324	61.118	8.52671	62.7647	22.8309	63.2717	30.7473
61.1223	7.42144	61.1214	8.54677	62.7689	22.8675	63.2762	30.777
61.1256	7.44016	61.1247	8.56651	62.7732	22.9037	63.2807	30.8069
61.1289	7.45923	61.128	8.58547	62.7774	22.9393	63.2852	30.8358
61.1323	7.47835	61.1314	8.60438	62.7816	22.9755	63.2897	30.8649
61.1356	7.49763	61.1347	8.62441	62.7858	23.0122	63.2942	30.8977
61.1389	7.51727	61.138	8.64651	62.7901	23.0487	63.2987	30.9309
61.1423	7.53707	61.1413	8.66863	62.7943	23.0849	63.3032	30.9631
61.1456	7.55698	61.1447	8.69082	62.7985	23.1206	63.3077	30.9942
61.1489	7.577	61.148	8.71299	62.8027	23.1562	63.3122	31.0243
61.1523	7.59701	61.1513	8.73498	62.807	23.191	63.3167	31.0523
61.1556	7.61706	61.1547	8.7569	62.8112	23.2261	63.3212	31.0806
61.1589	7.63709	61.158	8.77845	62.8154	23.2634	63.3257	31.1104
61.1622	7.6571	61.1613	8.79968	62.8196	23.3015	63.3302	31.1404
61.1656	7.67697	61.1647	8.82074	62.8239	23.3408	63.3347	31.1713
61.1689	7.69642	61.168	8.84132	62.8281	23.3807	63.3392	31.2019
61.1722	7.71567	61.1713	8.86153	62.8323	23.4202	63.3437	31.2326
61.1756	7.73491	61.1746	8.88222	62.8365	23.456	63.3482	31.2622
61.1789	7.7541	61.178	8.9041	62.8408	23.491	63.3527	31.2923
61.1822	7.77323	61.1813	8.92693	62.845	23.5255	63.3572	31.3236
61.1856	7.79228	61.1846	8.94985	62.8492	23.5592	63.3617	31.355
61.1889	7.81211	61.188	8.97278	62.8534	23.5925	63.3662	31.3856
61.1922	7.83266	61.1913	8.99549	62.8577	23.6251	63.3707	31.4156
61.1955	7.85337	61.1946	9.01815	62.8619	23.6575	63.3752	31.4452
61.1989	7.87468	61.198	9.03984	62.8661	23.6911	63.3797	31.4742
61.2022	7.89635	61.2013	9.05986	62.8703	23.7265	63.3842	31.5033
61.2055	7.91802	61.2046	9.08007	62.8746	23.7619	63.3887	31.5326
61.2089	7.93956	61.208	9.10079	62.8788	23.797	63.3932	31.562
61.2122	7.9609	61.2113	9.12238	62.883	23.832	63.3977	31.592
61.2155	7.98211	61.2146	9.144	62.8872	23.8684	63.4022	31.6223
61.2189	8.00262	61.2179	9.16576	62.8915	23.9057	63.4067	31.6525
61.2222	8.02211	61.2213	9.18769	62.8957	23.9418	63.4112	31.6829
61.2255	8.04119	61.2246	9.20944	62.8999	23.9762	63.4157	31.7122
61.2289	8.06068	61.2279	9.23112	62.9041	24.0103	63.4202	31.7397
61.2322	8.08057	61.2313	9.25208	62.9084	24.0447	63.4247	31.767
61.2355	8.1005	61.2346	9.27278	62.9126	24.0797	63.4292	31.7948
61.2388	8.12095	61.2379	9.29376	62.9168	24.1146	63.4337	31.8227
61.2422	8.14173	61.2413	9.31536	62.921	24.1528	63.4382	31.849
61.2455	8.16277	61.2446	9.33692	62.9253	24.1913	63.4427	31.8738
61.2488	8.18392	61.2479	9.35866	62.9295	24.2299	63.4472	31.8995
61.2522	8.20472	61.2512	9.38088	62.9337	24.2685	63.4518	31.9272
61.2555	8.2253	61.2546	9.40306	62.9379	24.3072	63.4563	31.9551
61.2588	8.24603	61.2579	9.42527	62.9422	24.3464	63.4608	31.9821
61.2622	8.26689	61.2612	9.44747	62.9464	24.3858	63.4653	32.0091
61.2655	8.28771	61.2646	9.46948	62.9506	24.4175	63.4698	32.0367
61.2688	8.30885	61.2679	9.49163	62.9548	24.4481	63.4743	32.0642
61.2721	8.32934	61.2712	9.51404	62.9591	24.4802	63.4788	32.0914
61.2755	8.34929	61.2746	9.53618	62.9633	24.5149	63.4833	32.1181
61.2788	8.36936	61.2779	9.55838	62.9675	24.5495	63.4878	32.1444
61.2821	8.38938	61.2812	9.58115	62.9717	24.5823	63.4923	32.1703
61.2855	8.40915	61.2846	9.60396	62.976	24.6147	63.4968	32.1957
61.2888	8.42883	61.2879	9.62694	62.9802	24.6475	63.5013	32.2226
61.2921	8.44895	61.2912	9.65046	62.9844	24.6805	63.5058	32.2498
61.2955	8.4689	61.2945	9.67422	62.9886	24.7139	63.5103	32.2776
61.2988	8.48883	61.2979	9.69813	62.9929	24.7488	63.5148	32.3055
61.3021	8.50984	61.3012	9.72158	62.9971	24.7842	63.5193	32.3338
61.3055	8.53148	61.3045	9.74329	63.0013	24.818	63.5238	32.3626
61.3088	8.55318	61.3079	9.76503	63.0055	24.8496	63.5283	32.3912
61.3121	8.57518	61.3112	9.7868	63.0098	24.8811	63.5328	32.4169
61.3154	8.59733	61.3145	9.80848	63.014	24.9143	63.5373	32.4416
61.3188	8.61952	61.3179	9.83007	63.0182	24.9476	63.5418	32.4663
61.3221	8.6413	61.3212	9.85175	63.0224	24.9797	63.5463	32.4912
61.3254	8.6624	61.3245	9.8735	63.0267	25.0105	63.5508	32.5163
61.3288	8.68313	61.3278	9.89492	63.0309	25.043	63.5553	32.5432
61.3321	8.70408	61.3312	9.91665	63.0351	25.0804	63.5598	32.5704
61.3354	8.72529	61.3345	9.93989	63.0393	25.1187	63.5643	32.597
61.3388	8.74662	61.3378	9.96326	63.0436	25.155	63.5688	32.6236
61.3421	8.7683	61.3412	9.98665	63.0478	25.1899	63.5733	32.6515
61.3454	8.79048	61.3445	10.01	63.052	25.2239	63.5778	32.6801
61.3487	8.81253	61.3478	10.0334	63.0562	25.2561	63.5823	32.7085
61.3521	8.83468	61.3512	10.0567	63.0605	25.288	63.5868	32.736
61.3554	8.85661	61.3545	10.0801	63.0647	25.3201	63.5913	32.7631
61.3587	8.87824	61.3578	10.1037	63.0689	25.3521	63.5958	32.7898
61.3621	8.89989	61.3611	10.1271	63.0731	25.3846	63.6003	32.8162
61.3654	8.92136	61.3645	10.1497	63.0774	25.4172	63.6048	32.8421
61.3687	8.94259	61.3678	10.1716	63.0816	25.4499	63.6093	32.8677
61.3721	8.96378	61.3711	10.1935	63.0858	25.4843	63.6138	32.8939
61.3754	8.98641	61.3745	10.2156	63.09	25.5193	63.6183	32.9212
61.3787	9.00995	61.3778	10.2379	63.0943	25.5542	63.6228	32.9486
61.3821	9.03345	61.3811	10.2601	63.0985	25.5875	63.6273	32.9762
61.3854	9.05622	61.3845	10.2821	63.1027	25.621	63.6318	33.0038
61.3887	9.07815	61.3878	10.3046	63.1069	25.6563	63.6363	33.0281
61.392	9.09991	61.3911	10.3271	63.1112	25.6914	63.6408	33.0507
61.3954	9.12178	61.3945	10.3503	63.1154	25.7262	63.6453	33.0737
61.3987	9.14337	61.3978	10.3751	63.1196	25.7599	63.6498	33.0968
61.402	9.16448	61.4011	10.3998	63.1238	25.7934	63.6543	33.1201
61.4054	9.18661	61.4044	10.4245	63.1281	25.8263	63.6588	33.1429
61.4087	9.20983	61.4078	10.4491	63.1323	25.8583	63.6633	33.1654
61.412	9.23317	61.4111	10.4736	63.1365	25.8932	63.6678	33.1859
61.4154	9.25701	61.4144	10.4972	63.1407	25.9296	63.6723	33.2056
61.4187	9.28136	61.4178	10.5182	63.145	25.9667	63.6768	33.2278
61.422	9.30585	61.4211	10.5384	63.1492	26.0048	63.6813	33.251
61.4254	9.32989	61.4244	10.559	63.1534	26.0428	63.6858	33.2744
61.4287	9.35276	61.4278	10.5805	63.1576	26.0786	63.6903	33.2979
61.432	9.37497	61.4311	10.6021	63.1619	26.1116	63.6948	33.3217
61.4353	9.39711	61.4344	10.6239	63.1661	26.1446	63.6993	33.3458
61.4387	9.41878	61.4377	10.6463	63.1703	26.1755	63.7038	33.3699
61.442	9.44011	61.4411	10.6689	63.1745	26.2065	63.7083	33.3932
61.4453	9.46179	61.4444	10.6916	63.1787	26.2376	63.7128	33.4154
61.4487	9.4846	61.4477	10.7145	63.183	26.2683	63.7174	33.438
61.452	9.50808	61.4511	10.7375	63.1872	26.2997	63.7219	33.4608
61.4553	9.53156	61.4544	10.7607	63.1914	26.3321	63.7264	33.484
61.4587	9.55497	61.4577	10.7851	63.1956	26.3646	63.7309	33.5092
61.462	9.57828	61.4611	10.8107	63.1999	26.3969	63.7354	33.5345
61.4653	9.60162	61.4644	10.8362	63.2041	26.4289	63.7399	33.5577
61.4686	9.62386	61.4677	10.8609	63.2083	26.4607	63.7444	33.58
61.472	9.64506	61.4711	10.884	63.2126	26.4925	63.7489	33.6025
61.4753	9.6662	61.4744	10.9072	63.2168	26.5241	63.7534	33.6253
61.4786	9.68847	61.4777	10.9302	63.221	26.5547	63.7579	33.6481
61.482	9.71155	61.481	10.9528	63.2252	26.5848	63.7624	33.6707
61.4853	9.7346	61.4844	10.9754	63.2294	26.6145	63.7669	33.6926
61.4886	9.75694	61.4877	10.9981	63.2337	26.6437	63.7714	33.7152
61.492	9.77826	61.491	11.0215	63.2379	26.6732	63.7759	33.7376
61.4953	9.79919	61.4944	11.0451	63.2421	26.7044	63.7804	33.7593
61.4986	9.82042	61.4977	11.0693	63.2463	26.7364	63.7849	33.7799
61.5019	9.84178	61.501	11.0954	63.2506	26.7684	63.7894	33.8018
61.5053	9.86305	61.5044	11.1216	63.2548	26.8004	63.7939	33.8258
61.5086	9.88501	61.5077	11.148	63.259	26.8329	63.7984	33.8501
61.5119	9.90832	61.511	11.175	63.2632	26.8669	63.8029	33.8742
61.5153	9.9323	61.5144	11.2019	63.2675	26.901	63.8074	33.8981
61.5186	9.95641	61.5177	11.2282	63.2717	26.9325	63.8119	33.921
61.5219	9.9805	61.521	11.2526	63.2759	26.9619	63.8164	33.9427
61.5253	10.0045	61.5243	11.2759	63.2801	26.9914	63.8209	33.9648
61.5286	10.0286	61.5277	11.2995	63.2844	27.0207	63.8254	33.9881
61.5319	10.0521	61.531	11.324	63.2886	27.05	63.8299	34.0115
61.5353	10.0752	61.5343	11.3488	63.2928	27.0813	63.8344	34.0342
61.5386	10.0983	61.5377	11.3735	63.297	27.1137	63.8389	34.0569
61.5419	10.1206	61.541	11.3976	63.3013	27.1463	63.8434	34.0786
61.5452	10.1421	61.5443	11.4198	63.3055	27.1787	63.8479	34.0995
61.5486	10.1636	61.5477	11.4425	63.3097	27.2112	63.8524	34.1192
61.5519	10.1862	61.551	11.4662	63.3139	27.245	63.8569	34.1375
61.5552	10.2095	61.5543	11.4908	63.3182	27.279	63.8614	34.1559
61.5586	10.2329	61.5576	11.5156	63.3224	27.3126	63.8659	34.1744
61.5619	10.2566	61.561	11.5408	63.3266	27.3452	63.8704	34.1929
61.5652	10.2804	61.5643	11.5659	63.3308	27.3778	63.8749	34.2124
61.5686	10.3042	61.5676	11.5912	63.3351	27.4107	63.8794	34.2322
61.5719	10.3284	61.571	11.6165	63.3393	27.4438	63.8839	34.2519
61.5752	10.3527	61.5743	11.6408	63.3435	27.4764	63.8884	34.2713
61.5785	10.3771	61.5776	11.6651	63.3477	27.5075	63.8929	34.2911
61.5819	10.4017	61.581	11.6894	63.352	27.5395	63.8974	34.3116
61.5852	10.4262	61.5843	11.7137	63.3562	27.5737	63.9019	34.332
61.5885	10.4505	61.5876	11.7378	63.3604	27.6084	63.9064	34.3514
61.5919	10.4745	61.5909	11.762	63.3646	27.643	63.9109	34.3706
61.5952	10.498	61.5943	11.7864	63.3689	27.6769	63.9154	34.3912
61.5985	10.5212	61.5976	11.8103	63.3731	27.7109	63.9199	34.4128
61.6019	10.5444	61.6009	11.835	63.3773	27.7428	63.9244	34.4344
61.6052	10.5676	61.6043	11.8611	63.3815	27.7746	63.9289	34.4556
61.6085	10.5908	61.6076	11.8876	63.3858	27.8053	63.9334	34.4768
61.6119	10.6144	61.6109	11.9141	63.39	27.835	63.9379	34.4983
61.6152	10.6385	61.6143	11.9404	63.3942	27.8649	63.9424	34.5197
61.6185	10.6631	61.6176	11.9665	63.3984	27.8952	63.9469	34.541
61.6218	10.688	61.6209	11.9926	63.4027	27.9252	63.9514	34.5619
61.6252	10.7133	61.6243	12.0189	63.4069	27.9551	63.9559	34.5803
61.6285	10.7388	61.6276	12.045	63.4111	27.9846	63.9604	34.5948
61.6318	10.7645	61.6309	12.0711	63.4153	28.0145	63.9649	34.6093
61.6352	10.7914	61.6342	12.0965	63.4196	28.0448	63.9694	34.6245
61.6385	10.8191	61.6376	12.1211	63.4238	28.0752	63.9739	34.6397
61.6418	10.847	61.6409	12.1459	63.428	28.1064	63.9785	34.6535
61.6452	10.8733	61.6442	12.1714	63.4322	28.1374	63.983	34.6663
61.6485	10.8983	61.6476	12.1974	63.4365	28.1682	63.9875	34.6804
61.6518	10.9232	61.6509	12.2231	63.4407	28.1972	63.992	34.6958
[truncated: 4,308 more rows]

## Sheet: ExtendedDataFig4C
	8CRS	20second	5minute	20minute	60minute
8CRS	0	0.632	0.623	0.76	1.037
20second	0.632	0	0.755	0.97	1.159
5minute	0.623	0.755	0	0.72	0.892
20minute	0.76	0.97	0.72	0	0.88
60minute	1.037	1.159	0.892	0.88	0

## Sheet: ExtendedDataFig8A
MoFe-protein alone		Fe-protein alone		MoFe Alkaline-inactivated		MoFe Alkaline-inactivated + NafT
Elution volume (mL)	A410	Elution volume (mL)	A410	Elution volume (mL)	A410	Elution volume (mL)	A410
-0.021673	266.36	-0.021503	268.861	-0.021576	3308.02	-0.021507	1532.86
-0.018342	2098.89	-0.018173	1999.14	-0.018246	1998.23	-0.018177	867.917
-0.015011	1964.83	-0.014842	1863.27	-0.014916	1864.91	-0.014847	803.956
-0.011681	1831.18	-0.011512	1728.9	-0.011586	1734.49	-0.011517	742.618
-0.00835	1697.67	-0.008181	1594.48	-0.008256	1602.19	-0.008187	681.204
-0.005019	1558.82	-0.004851	1453.06	-0.004926	1463.54	-0.004857	619.805
-0.001689	1258.06	-0.001521	1132.11	-0.001596	1156.24	-0.001527	470.024
0.001642	852.335	0.00181	747.739	0.001734	761.901	0.001804	291.877
0.004973	694.349	0.00514	594.923	0.005064	608.894	0.005134	226.02
0.008303	557.768	0.00847	460.362	0.008394	475.886	0.008464	164.625
0.011634	421.524	0.011801	325.946	0.011724	343.22	0.011794	103.173
0.014965	286.447	0.015131	191.592	0.015054	210.725	0.015124	43.0776
0.018296	151.129	0.018461	57.1566	0.018384	78.7136	0.018454	-1.53394
0.021626	39.4927	0.021792	3.80094	0.021714	12.5387	0.021784	-1.5353
0.024957	1.29509	0.025122	-0.8257	0.025044	1.12208	0.025114	-1.53667
0.028288	1.29651	0.028453	-0.827219	0.028374	1.12139	0.028444	-1.53826
0.031618	1.29759	0.031783	-0.829693	0.031704	1.11934	0.031774	-1.54116
0.034949	1.29707	0.035113	-0.832749	0.035034	1.116	0.035104	-1.54404
0.03828	1.29565	0.038444	-0.835837	0.038364	1.11235	0.038434	-1.54686
0.04161	1.29421	0.041774	-0.83909	0.041694	1.10903	0.041765	-1.5493
0.044941	1.29237	0.045104	-0.842536	0.045024	1.10607	0.045095	-1.55169
0.048272	1.29025	0.048435	-0.846036	0.048354	1.10322	0.048425	-1.55405
0.051603	1.28814	0.051765	-0.849206	0.051684	1.09973	0.051755	-1.55621
0.054933	1.28583	0.055096	-0.851967	0.055014	1.09515	0.055085	-1.55831
0.058264	1.28338	0.058426	-0.854601	0.058344	1.09021	0.058415	-1.56044
0.061595	1.28095	0.061756	-0.857045	0.061674	1.08575	0.061745	-1.56289
0.064925	1.27792	0.065087	-0.858965	0.065004	1.08237	0.065075	-1.56552
0.068256	1.27438	0.068417	-0.860659	0.068334	1.07936	0.068405	-1.56813
0.071587	1.27077	0.071747	-0.862794	0.071664	1.0766	0.071735	-1.57057
0.074917	1.26634	0.075078	-0.865843	0.074994	1.07516	0.075065	-1.57278
0.078248	1.26111	0.078408	-0.869289	0.078324	1.07426	0.078395	-1.57497
0.081579	1.25571	0.081738	-0.872683	0.081655	1.07339	0.081726	-1.57695
0.084909	1.25079	0.085069	-0.876112	0.084985	1.07269	0.085056	-1.57861
0.08824	1.24646	0.088399	-0.879582	0.088315	1.07208	0.088386	-1.58025
0.091571	1.24232	0.09173	-0.882688	0.091645	1.07146	0.091716	-1.58178
0.094902	1.23835	0.09506	-0.884536	0.094975	1.06988	0.095046	-1.58307
0.098232	1.23467	0.09839	-0.885794	0.098305	1.06775	0.098376	-1.58434
0.101563	1.23112	0.101721	-0.887119	0.101635	1.06557	0.101706	-1.58529
0.104894	1.22765	0.105051	-0.888242	0.104965	1.0636	0.105036	-1.58495
0.108224	1.22441	0.108381	-0.88923	0.108295	1.06179	0.108366	-1.58461
0.111555	1.2213	0.111712	-0.890195	0.111625	1.06001	0.111696	-1.58426
0.114886	1.2184	0.115042	-0.890121	0.114955	1.06003	0.115026	-1.58366
0.118216	1.2166	0.118373	-0.889432	0.118285	1.06177	0.118356	-1.58307
0.121547	1.21543	0.121703	-0.888709	0.121615	1.06392	0.121686	-1.58243
0.124878	1.21438	0.125033	-0.887852	0.124945	1.06586	0.125017	-1.58141
0.128209	1.21428	0.128364	-0.886943	0.128275	1.06758	0.128347	-1.58037
0.131539	1.21481	0.131694	-0.886035	0.131605	1.06924	0.131677	-1.5793
0.13487	1.21537	0.135024	-0.885325	0.134935	1.07126	0.135007	-1.57788
0.138201	1.21621	0.138355	-0.884762	0.138265	1.07395	0.138337	-1.57638
0.141531	1.21722	0.141685	-0.884213	0.141595	1.07687	0.141667	-1.57494
0.144862	1.21823	0.145015	-0.882918	0.144925	1.07943	0.144997	-1.57398
0.148193	1.22015	0.148346	-0.880948	0.148255	1.08109	0.148327	-1.57309
0.151523	1.22286	0.151676	-0.87884	0.151585	1.08242	0.151657	-1.57219
0.154854	1.22566	0.155007	-0.877513	0.154915	1.08353	0.154987	-1.57129
0.158185	1.2281	0.158337	-0.876869	0.158245	1.08364	0.158317	-1.57055
0.161516	1.23028	0.161667	-0.876353	0.161575	1.08331	0.161647	-1.56982
0.164846	1.23245	0.164998	-0.875455	0.164905	1.0831	0.164978	-1.56918
0.168177	1.23528	0.168328	-0.874243	0.168235	1.08313	0.168308	-1.56868
0.171508	1.23884	0.171658	-0.872977	0.171565	1.08324	0.171638	-1.56816
0.174838	1.24258	0.174989	-0.872009	0.174895	1.08335	0.174968	-1.56756
0.178169	1.24528	0.178319	-0.871732	0.178225	1.08449	0.178298	-1.56696
0.1815	1.24642	0.18165	-0.871756	0.181555	1.08628	0.181628	-1.5664
0.18483	1.24692	0.18498	-0.871734	0.184885	1.08812	0.184958	-1.56623
0.188161	1.24746	0.18831	-0.871468	0.188215	1.09016	0.188288	-1.56672
0.191492	1.24812	0.191641	-0.871065	0.191545	1.09228	0.191618	-1.56718
0.194822	1.24885	0.194971	-0.870672	0.194875	1.09438	0.194948	-1.56723
0.198153	1.24972	0.198301	-0.870395	0.198205	1.09501	0.198278	-1.566
0.201484	1.25104	0.201632	-0.870186	0.201535	1.09455	0.201608	-1.56478
0.204815	1.25262	0.204962	-0.870005	0.204865	1.0939	0.204939	-1.56378
0.208145	1.25416	0.208292	-0.870086	0.208195	1.09353	0.208269	-1.5643
0.211476	1.25532	0.211623	-0.870318	0.211525	1.09346	0.211599	-1.56485
0.214807	1.25621	0.214953	-0.870494	0.214856	1.09348	0.214929	-1.56543
0.218137	1.25703	0.218284	-0.869985	0.218186	1.09392	0.218259	-1.5663
0.221468	1.25719	0.221614	-0.86906	0.221516	1.09489	0.221589	-1.56723
0.224799	1.2569	0.224944	-0.868129	0.224846	1.09602	0.224919	-1.56798
0.228129	1.25663	0.228275	-0.867833	0.228176	1.09655	0.228249	-1.56677
0.23146	1.25646	0.231605	-0.868025	0.231506	1.09624	0.231579	-1.56512
0.234791	1.25633	0.234935	-0.868271	0.234836	1.09566	0.234909	-1.56358
0.238122	1.25617	0.238266	-0.868125	0.238166	1.0949	0.238239	-1.56311
0.241452	1.25623	0.241596	-0.867522	0.241496	1.09386	0.241569	-1.56306
0.244783	1.25653	0.244927	-0.866783	0.244826	1.09273	0.2449	-1.56294
0.248114	1.25688	0.248257	-0.866314	0.248156	1.09134	0.24823	-1.56217
0.251444	1.25643	0.251587	-0.866202	0.251486	1.08899	0.25156	-1.56097
0.254775	1.25505	0.254918	-0.866206	0.254816	1.08627	0.25489	-1.55984
0.258106	1.2534	0.258248	-0.866166	0.258146	1.08345	0.25822	-1.55953
0.261436	1.25225	0.261578	-0.86606	0.261476	1.08031	0.26155	-1.56017
0.264767	1.25187	0.264909	-0.865929	0.264806	1.07701	0.26488	-1.56075
0.268098	1.25178	0.268239	-0.865485	0.268136	1.07351	0.26821	-1.56072
0.271428	1.25162	0.27157	-0.864447	0.271466	1.06834	0.27154	-1.5596
0.274759	1.25135	0.2749	-0.863154	0.274796	1.06232	0.27487	-1.55848
0.27809	1.25106	0.27823	-0.862183	0.278126	1.05631	0.2782	-1.55772
0.281421	1.25074	0.281561	-0.862029	0.281456	1.05143	0.28153	-1.55806
0.284751	1.25035	0.284891	-0.862273	0.284786	1.04727	0.28486	-1.5584
0.288082	1.24992	0.288221	-0.862464	0.288116	1.04315	0.288191	-1.55873
0.291413	1.24966	0.291552	-0.862444	0.291446	1.03841	0.291521	-1.55851
0.294743	1.24988	0.294882	-0.862305	0.294776	1.03328	0.294851	-1.55828
0.298074	1.25036	0.298212	-0.862253	0.298106	1.02811	0.298181	-1.55807
0.301405	1.25065	0.301543	-0.86305	0.301436	1.02208	0.301511	-1.55793
0.304735	1.25028	0.304873	-0.864403	0.304766	1.01538	0.304841	-1.55779
0.308066	1.2495	0.308204	-0.865757	0.308096	1.00865	0.308171	-1.55774
0.311397	1.24876	0.311534	-0.866236	0.311426	1.00212	0.311501	-1.55889
0.314728	1.24828	0.314864	-0.866098	0.314756	0.99593	0.314831	-1.56026
0.318058	1.24796	0.318195	-0.865954	0.318086	0.989884	0.318161	-1.56156
0.321389	1.24764	0.321525	-0.865919	0.321416	0.983731	0.321491	-1.56199
0.32472	1.2467	0.324855	-0.865945	0.324746	0.977529	0.324821	-1.56214
0.32805	1.24531	0.328186	-0.865959	0.328076	0.97133	0.328152	-1.56236
0.331381	1.24395	0.331516	-0.866352	0.331406	0.96519	0.331482	-1.5636
0.334712	1.24269	0.334847	-0.867145	0.334736	0.959237	0.334812	-1.56543
0.338042	1.24154	0.338177	-0.868032	0.338066	0.953387	0.338142	-1.5672
0.341373	1.2404	0.341507	-0.868964	0.341396	0.947336	0.341472	-1.56778
0.344704	1.23955	0.344838	-0.86994	0.344726	0.940886	0.344802	-1.5672
0.348035	1.23904	0.348168	-0.870935	0.348056	0.934265	0.348132	-1.56665
0.351365	1.23861	0.351498	-0.871773	0.351387	0.927864	0.351462	-1.56647
0.354696	1.23808	0.354829	-0.872525	0.354717	0.922845	0.354792	-1.56683
0.358027	1.23744	0.358159	-0.873301	0.358047	0.918547	0.358122	-1.56718
0.361357	1.23677	0.361489	-0.874013	0.361377	0.914329	0.361452	-1.56733
0.364688	1.2358	0.36482	-0.874356	0.364707	0.910185	0.364782	-1.56707
0.368019	1.23426	0.36815	-0.874465	0.368037	0.906049	0.368113	-1.56682
0.371349	1.23246	0.371481	-0.874623	0.371367	0.901913	0.371443	-1.56656
0.37468	1.23051	0.374811	-0.874941	0.374697	0.898176	0.374773	-1.56618
0.378011	1.22815	0.378141	-0.875351	0.378027	0.894726	0.378103	-1.56581
0.381342	1.22555	0.381472	-0.875469	0.381357	0.891288	0.381433	-1.5654
0.384672	1.22319	0.384802	-0.874474	0.384687	0.888704	0.384763	-1.56473
0.388003	1.22177	0.388132	-0.872826	0.388017	0.886798	0.388093	-1.56405
0.391334	1.22097	0.391463	-0.871051	0.391347	0.88498	0.391423	-1.56334
0.394664	1.22021	0.394793	-0.869377	0.394677	0.88343	0.394753	-1.56205
0.397995	1.21928	0.398124	-0.867857	0.398007	0.882132	0.398083	-1.56077
0.401326	1.21818	0.401454	-0.866308	0.401337	0.880887	0.401413	-1.55944
0.404656	1.21712	0.404784	-0.863993	0.404667	0.880364	0.404743	-1.55711
0.407987	1.21739	0.408115	-0.861052	0.407997	0.880724	0.408074	-1.55468
0.411318	1.21883	0.411445	-0.858065	0.411327	0.881355	0.411404	-1.55218
0.414648	1.22026	0.414775	-0.854432	0.414657	0.882347	0.414734	-1.54855
0.417979	1.22199	0.418106	-0.850272	0.417987	0.883855	0.418064	-1.54458
0.42131	1.22398	0.421436	-0.846089	0.421317	0.885559	0.421394	-1.5406
0.424641	1.22596	0.424766	-0.841586	0.424647	0.888191	0.424724	-1.53652
0.427971	1.22784	0.428097	-0.83681	0.427977	0.892617	0.428054	-1.53262
0.431302	1.22958	0.431427	-0.831991	0.431307	0.897824	0.431384	-1.5288
0.434633	1.2313	0.434758	-0.827641	0.434637	0.902988	0.434714	-1.52536
0.437963	1.23406	0.438088	-0.823952	0.437967	0.908047	0.438044	-1.52213
0.441294	1.23804	0.441418	-0.820484	0.441297	0.913065	0.441374	-1.51892
0.444625	1.24222	0.444749	-0.81655	0.444627	0.918113	0.444704	-1.51623
0.447955	1.24652	0.448079	-0.811922	0.447957	0.922987	0.448034	-1.51427
0.451286	1.25116	0.451409	-0.807095	0.451287	0.927729	0.451365	-1.51228
0.454617	1.25599	0.45474	-0.802301	0.454617	0.932591	0.454695	-1.50956
0.457948	1.26092	0.45807	-0.797515	0.457947	0.938383	0.458025	-1.50541
0.461278	1.26593	0.461401	-0.792737	0.461277	0.944718	0.461355	-1.50127
0.464609	1.27095	0.464731	-0.788046	0.464607	0.951053	0.464685	-1.49693
0.46794	1.27626	0.468061	-0.783842	0.467937	0.956949	0.468015	-1.49203
0.47127	1.28211	0.471392	-0.779977	0.471267	0.962594	0.471345	-1.48714
0.474601	1.2882	0.474722	-0.776156	0.474597	0.968261	0.474675	-1.48245
0.477932	1.29404	0.478052	-0.772736	0.477927	0.973394	0.478005	-1.47968
0.481262	1.29897	0.481383	-0.769613	0.481258	0.978084	0.481335	-1.47692
0.484593	1.30326	0.484713	-0.766686	0.484588	0.982719	0.484665	-1.47423
0.487924	1.30751	0.488043	-0.764535	0.487918	0.987682	0.487995	-1.47265
0.491254	1.31137	0.491374	-0.762885	0.491248	0.992946	0.491326	-1.47121
0.494585	1.31489	0.494704	-0.761011	0.494578	0.998258	0.494656	-1.46974
0.497916	1.31838	0.498035	-0.758563	0.497908	1.00318	0.497986	-1.46732
0.501247	1.32153	0.501365	-0.755801	0.501238	1.00757	0.501316	-1.4648
0.504577	1.32439	0.504695	-0.753166	0.504568	1.01178	0.504646	-1.46232
0.507908	1.32726	0.508026	-0.75172	0.507898	1.01552	0.507976	-1.46219
0.511239	1.33021	0.511356	-0.751246	0.511228	1.01843	0.511306	-1.4629
0.514569	1.33323	0.514686	-0.750797	0.514558	1.021	0.514636	-1.46359
0.5179	1.33624	0.518017	-0.749812	0.517888	1.02371	0.517966	-1.46281
0.521231	1.33946	0.521347	-0.748353	0.521218	1.02668	0.521296	-1.46118
0.524562	1.34274	0.524678	-0.746882	0.524548	1.02979	0.524626	-1.45954
0.527892	1.34586	0.528008	-0.746362	0.527878	1.03316	0.527956	-1.45804
0.531223	1.3487	0.531338	-0.746881	0.531208	1.03707	0.531286	-1.45657
0.534554	1.35124	0.534669	-0.747595	0.534538	1.04124	0.534617	-1.45512
0.537884	1.35373	0.537999	-0.747567	0.537868	1.04511	0.537947	-1.45414
0.541215	1.35584	0.541329	-0.746649	0.541198	1.04754	0.541277	-1.45408
0.544546	1.35736	0.54466	-0.74551	0.544528	1.04907	0.544607	-1.45401
0.547876	1.35869	0.54799	-0.744859	0.547858	1.05068	0.547937	-1.45402
0.551207	1.3602	0.55132	-0.744945	0.551188	1.05287	0.551267	-1.45456
0.554538	1.36199	0.554651	-0.745307	0.554518	1.05544	0.554597	-1.45509
0.557868	1.3639	0.557981	-0.745262	0.557848	1.05807	0.557927	-1.45534
0.561199	1.36598	0.561312	-0.744413	0.561178	1.06203	0.561257	-1.45382
0.56453	1.36852	0.564642	-0.743143	0.564508	1.06702	0.564587	-1.45229
0.567861	1.37135	0.567972	-0.741641	0.567838	1.07204	0.567917	-1.45073
0.571191	1.3741	0.571303	-0.739422	0.571168	1.07611	0.571247	-1.4488
0.574522	1.3766	0.574633	-0.736748	0.574498	1.07919	0.574578	-1.44687
0.577853	1.37895	0.577963	-0.734441	0.577828	1.08207	0.577908	-1.44496
0.581183	1.38122	0.581294	-0.733779	0.581158	1.08521	0.581238	-1.44588
0.584514	1.38311	0.584624	-0.734293	0.584488	1.08865	0.584568	-1.44711
0.587845	1.3847	0.587955	-0.734625	0.587818	1.09215	0.587898	-1.44833
0.591175	1.38634	0.591285	-0.733168	0.591148	1.09565	0.591228	-1.44788
0.594506	1.38828	0.594615	-0.730249	0.594478	1.09907	0.594558	-1.44686
0.597837	1.3905	0.597946	-0.727332	0.597808	1.10243	0.597888	-1.44584
0.601168	1.39271	0.601276	-0.725784	0.601138	1.10553	0.601218	-1.44452
0.604498	1.39404	0.604606	-0.725435	0.604468	1.10814	0.604548	-1.44336
0.607829	1.39444	0.607937	-0.725087	0.607798	1.11056	0.607878	-1.44221
0.61116	1.39478	0.611267	-0.723701	0.611128	1.11293	0.611208	-1.44141
0.61449	1.39555	0.614597	-0.721229	0.614458	1.11493	0.614539	-1.44068
0.617821	1.39687	0.617928	-0.718584	0.617789	1.11669	0.617869	-1.43995
0.621152	1.3983	0.621258	-0.716864	0.621119	1.11861	0.621199	-1.43917
0.624482	1.3996	0.624589	-0.716296	0.624449	1.12114	0.624529	-1.4384
0.627813	1.40075	0.627919	-0.715996	0.627779	1.12404	0.627859	-1.43764
0.631144	1.40188	0.631249	-0.715088	0.631109	1.12691	0.631189	-1.43735
0.634475	1.40303	0.63458	-0.713321	0.634439	1.1295	0.634519	-1.43794
0.637805	1.40409	0.63791	-0.711279	0.637769	1.13187	0.637849	-1.43853
0.641136	1.40502	0.64124	-0.709685	0.641099	1.13424	0.641179	-1.43907
0.644467	1.40577	0.644571	-0.709048	0.644429	1.13597	0.644509	-1.43953
0.647797	1.40611	0.647901	-0.70892	0.647759	1.13718	0.647839	-1.44001
0.651128	1.40624	0.651232	-0.708974	0.651089	1.1384	0.651169	-1.44052
0.654459	1.40653	0.654562	-0.709492	0.654419	1.13997	0.6545	-1.44141
0.657789	1.4072	0.657892	-0.710283	0.657749	1.14186	0.65783	-1.4423
0.66112	1.40813	0.661223	-0.710705	0.661079	1.14378	0.66116	-1.4432
0.664451	1.4092	0.664553	-0.709841	0.664409	1.14574	0.66449	-1.44245
0.667781	1.41082	0.667883	-0.708082	0.667739	1.1477	0.66782	-1.44167
0.671112	1.41291	0.671214	-0.706537	0.671069	1.14963	0.67115	-1.44089
0.674443	1.41486	0.674544	-0.706567	0.674399	1.15137	0.67448	-1.44001
0.677774	1.41593	0.677874	-0.707949	0.677729	1.15288	0.67781	-1.43911
0.681104	1.41622	0.681205	-0.709326	0.681059	1.15433	0.68114	-1.43822
0.684435	1.41654	0.684535	-0.709798	0.684389	1.15606	0.68447	-1.43939
0.687766	1.41715	0.687866	-0.709372	0.687719	1.1582	0.6878	-1.4412
0.691096	1.41803	0.691196	-0.708947	0.691049	1.1605	0.69113	-1.44303
0.694427	1.41891	0.694526	-0.70871	0.694379	1.1626	0.694461	-1.44319
0.697758	1.4199	0.697857	-0.708692	0.697709	1.16431	0.697791	-1.44244
0.701088	1.42102	0.701187	-0.708703	0.701039	1.16585	0.701121	-1.44167
0.704419	1.42215	0.704517	-0.708507	0.704369	1.16715	0.704451	-1.44201
0.70775	1.4228	0.707848	-0.708051	0.707699	1.16803	0.707781	-1.4433
0.71108	1.42285	0.711178	-0.707539	0.711029	1.1687	0.711111	-1.44464
0.714411	1.4228	0.714509	-0.70709	0.714359	1.16948	0.714441	-1.44515
0.717742	1.4225	0.717839	-0.706754	0.717689	1.17052	0.717771	-1.4444
0.721073	1.42174	0.721169	-0.706464	0.721019	1.17172	0.721101	-1.4436
0.724403	1.4208	0.7245	-0.70654	0.724349	1.17282	0.724431	-1.44313
0.727734	1.42014	0.72783	-0.707206	0.727679	1.1735	0.727761	-1.44349
0.731065	1.42008	0.73116	-0.708087	0.731009	1.17389	0.731091	-1.44388
0.734395	1.42033	0.734491	-0.708578	0.734339	1.17433	0.734421	-1.44423
0.737726	1.42033	0.737821	-0.70822	0.737669	1.17528	0.737752	-1.44436
0.741057	1.41975	0.741151	-0.707398	0.740999	1.17664	0.741082	-1.44448
0.744388	1.41879	0.744482	-0.706955	0.744329	1.17802	0.744412	-1.44477
0.747718	1.41782	0.747812	-0.707652	0.747659	1.17918	0.747742	-1.44717
0.751049	1.4168	0.751143	-0.709123	0.75099	1.18014	0.751072	-1.4496
0.75438	1.41572	0.754473	-0.710444	0.75432	1.1811	0.754402	-1.45205
0.75771	1.41473	0.757803	-0.711019	0.75765	1.18224	0.757732	-1.45325
0.761041	1.41421	0.761134	-0.711008	0.76098	1.18358	0.761062	-1.45423
0.764372	1.41412	0.764464	-0.71111	0.76431	1.18495	0.764392	-1.45521
0.767702	1.414	0.767794	-0.711804	0.76764	1.18576	0.767722	-1.45532
0.771033	1.41361	0.771125	-0.712959	0.77097	1.18582	0.771052	-1.45508
0.774364	1.41292	0.774455	-0.714109	0.7743	1.1857	0.774382	-1.45483
0.777694	1.41222	0.777786	-0.715364	0.77763	1.1856	0.777713	-1.45502
0.781025	1.41135	0.781116	-0.716729	0.78096	1.18554	0.781043	-1.45547
0.784356	1.41026	0.784446	-0.718102	0.78429	1.18548	0.784373	-1.45594
0.787687	1.40916	0.787777	-0.719225	0.78762	1.18598	0.787703	-1.4558
0.791017	1.40885	0.791107	-0.720074	0.79095	1.18745	0.791033	-1.45514
0.794348	1.40969	0.794437	-0.720913	0.79428	1.18937	0.794363	-1.45444
0.797679	1.41075	0.797768	-0.722042	0.79761	1.19099	0.797693	-1.45449
0.801009	1.41134	0.801098	-0.723552	0.80094	1.1918	0.801023	-1.45548
0.80434	1.41125	0.804428	-0.725143	0.80427	1.19213	0.804353	-1.45651
0.807671	1.411	0.807759	-0.72621	0.8076	1.19257	0.807683	-1.45728
0.811001	1.41048	0.811089	-0.726498	0.81093	1.19335	0.811013	-1.45755
0.814332	1.40949	0.81442	-0.726546	0.81426	1.19437	0.814343	-1.45779
0.817663	1.40831	0.81775	-0.726856	0.81759	1.1953	0.817674	-1.45783
0.820994	1.40773	0.82108	-0.727709	0.82092	1.19546	0.821004	-1.45704
0.824324	1.40831	0.824411	-0.728826	0.82425	1.19496	0.824334	-1.4562
0.827655	1.40948	0.827741	-0.730021	0.82758	1.1945	0.827664	-1.45529
0.830986	1.41065	0.831071	-0.731262	0.83091	1.19448	0.830994	-1.45381
0.834316	1.41178	0.834402	-0.732447	0.83424	1.19486	0.834324	-1.45229
0.837647	1.41287	0.837732	-0.733541	0.83757	1.19524	0.837654	-1.45076
0.840978	1.41377	0.841063	-0.734417	0.8409	1.19508	0.840984	-1.45039
0.844308	1.41413	0.844393	-0.735167	0.84423	1.19436	0.844314	-1.45025
0.847639	1.41413	0.847723	-0.735811	0.84756	1.19359	0.847644	-1.45012
0.85097	1.4141	0.851054	-0.735927	0.85089	1.19377	0.850974	-1.4518
0.8543	1.41393	0.854384	-0.735595	0.85422	1.19518	0.854304	-1.45381
0.857631	1.41361	0.857714	-0.735259	0.85755	1.19683	0.857634	-1.45581
0.860962	1.41329	0.861045	-0.734923	0.86088	1.19822	0.860965	-1.4563
0.864293	1.41311	0.864375	-0.734594	0.86421	1.19924	0.864295	-1.4564
0.867623	1.41308	0.867705	-0.734225	0.86754	1.20017	0.867625	-1.45649
0.870954	1.41305	0.871036	-0.733769	0.87087	1.20065	0.870955	-1.45675
0.874285	1.41198	0.874366	-0.733267	0.8742	1.20037	0.874285	-1.45703
0.877615	1.40959	0.877697	-0.7328	0.87753	1.19975	0.877615	-1.45732
0.880946	1.40719	0.881027	-0.732872	0.88086	1.1992	0.880945	-1.45675
0.884277	1.4058	0.884357	-0.733535	0.884191	1.19884	0.884275	-1.45531
0.887607	1.40581	0.887688	-0.734188	0.887521	1.1986	0.887605	-1.4538
0.890938	1.40599	0.891018	-0.734976	0.890851	1.19851	0.890935	-1.453
0.894269	1.40593	0.894349	-0.735965	0.894181	1.1987	0.894265	-1.45324
0.8976	1.40549	0.897679	-0.737001	0.897511	1.19904	0.897595	-1.45355
0.90093	1.40496	0.901009	-0.73798	0.900841	1.1995	0.900926	-1.45452
0.904261	1.40426	0.90434	-0.738879	0.904171	1.2004	0.904256	-1.45731
0.907592	1.4032	0.90767	-0.739766	0.907501	1.20163	0.907586	-1.46023
0.910922	1.40196	0.911	-0.740786	0.910831	1.20274	0.910916	-1.46285
0.914253	1.40068	0.914331	-0.74193	0.914161	1.20289	0.914246	-1.46398
0.917584	1.39928	0.917661	-0.743037	0.917491	1.20211	0.917576	-1.46503
0.920914	1.39782	0.920991	-0.744037	0.920821	1.20136	0.920906	-1.46599
0.924245	1.39656	0.924322	-0.744886	0.924151	1.20155	0.924236	-1.46671
0.927576	1.39586	0.927652	-0.745709	0.927481	1.20276	0.927566	-1.46741
0.930907	1.39555	0.930982	-0.746361	0.930811	1.20399	0.930896	-1.46815
0.934237	1.39527	0.934313	-0.746624	0.934141	1.20414	0.934226	-1.46793
0.937568	1.39509	0.937643	-0.746648	0.937471	1.20298	0.937556	-1.46741
0.940899	1.395	0.940974	-0.746697	0.940801	1.20168	0.940886	-1.46687
0.944229	1.39484	0.944304	-0.746835	0.944131	1.20049	0.944217	-1.46755
0.94756	1.39435	0.947634	-0.747044	0.947461	1.19948	0.947547	-1.46876
0.950891	1.39352	0.950965	-0.747267	0.950791	1.19853	0.950877	-1.47002
0.954221	1.39269	0.954295	-0.747515	0.954121	1.19795	0.954207	-1.47106
0.957552	1.39279	0.957626	-0.74777	0.957451	1.19794	0.957537	-1.47186
0.960883	1.39417	0.960956	-0.747995	0.960781	1.1981	0.960867	-1.47264
0.964213	1.39556	0.964286	-0.747602	0.964111	1.19852	0.964197	-1.47342
0.967544	1.39622	0.967617	-0.74648	0.967441	1.19939	0.967527	-1.47442
0.970875	1.39579	0.970947	-0.745358	0.970771	1.20047	0.970857	-1.47545
0.974206	1.39525	0.974277	-0.74487	0.974101	1.20121	0.974187	-1.47597
0.977536	1.39504	0.977608	-0.745243	0.977431	1.20119	0.977517	-1.47575
0.980867	1.39536	0.980938	-0.745702	0.980761	1.20074	0.980847	-1.47546
0.984198	1.39584	0.984268	-0.745946	0.984091	1.20024	0.984178	-1.47505
0.987528	1.39645	0.987599	-0.745869	0.987421	1.19959	0.987508	-1.47421
0.990859	1.39721	0.990929	-0.745722	0.990751	1.19883	0.990838	-1.47333
0.99419	1.39792	0.994259	-0.745081	0.994081	1.19808	0.994168	-1.47229
0.997521	1.39801	0.99759	-0.74356	0.997411	1.19761	0.997498	-1.47115
1.00085	1.39694	1.00092	-0.741752	1.00074	1.19747	1.00083	-1.46999
1.00418	1.3955	1.00425	-0.740357	1.00407	1.19727	1.00416	-1.46904
1.00751	1.39448	1.00758	-0.739793	1.0074	1.19636	1.00749	-1.46894
1.01084	1.39436	1.01091	-0.7396	1.01073	1.19464	1.01082	-1.46893
1.01417	1.39463	1.01424	-0.739424	1.01406	1.19293	1.01415	-1.46891
1.01751	1.39477	1.01757	-0.73925	1.01739	1.19181	1.01748	-1.46826
1.02083	1.39459	1.0209	-0.739051	1.02072	1.19142	1.02081	-1.46756
1.02417	1.3942	1.02423	-0.739003	1.02405	1.19107	1.02414	-1.46684
1.0275	1.39385	1.02756	-0.739516	1.02738	1.19135	1.02747	-1.46719
1.03083	1.39368	1.03089	-0.740507	1.03071	1.1924	1.0308	-1.46772
1.03416	1.39371	1.03422	-0.741468	1.03404	1.19347	1.03413	-1.46826
1.03749	1.39358	1.03755	-0.742289	1.03737	1.19397	1.03746	-1.46793
1.04082	1.39288	1.04089	-0.742979	1.0407	1.19364	1.04079	-1.46737
1.04415	1.39168	1.04421	-0.743663	1.04403	1.19317	1.04412	-1.46679
1.04748	1.39054	1.04754	-0.744173	1.04736	1.19272	1.04745	-1.46692
1.05081	1.3901	1.05088	-0.744453	1.05069	1.19223	1.05078	-1.46742
1.05414	1.39052	1.05421	-0.744734	1.05402	1.19167	1.05411	-1.46796
1.05747	1.39094	1.05754	-0.744701	1.05735	1.19111	1.05744	-1.46843
1.0608	1.39116	1.06087	-0.744181	1.06068	1.19063	1.06077	-1.46885
1.06413	1.39112	1.0642	-0.74359	1.06401	1.19024	1.0641	-1.46926
1.06747	1.39107	1.06753	-0.743713	1.06734	1.19007	1.06743	-1.4698
1.0708	1.39041	1.07086	-0.745014	1.07067	1.19033	1.07076	-1.47042
1.07413	1.38876	1.07419	-0.746563	1.074	1.19079	1.07409	-1.47104
1.07746	1.38694	1.07752	-0.747735	1.07733	1.19103	1.07742	-1.47151
1.08079	1.38605	1.08085	-0.748241	1.08066	1.19074	1.08075	-1.47181
1.08412	1.38682	1.08418	-0.748528	1.08399	1.1901	1.08408	-1.47209
1.08745	1.38809	1.08751	-0.748644	1.08732	1.18955	1.08741	-1.47239
1.09078	1.38891	1.09084	-0.748425	1.09065	1.18935	1.09074	-1.47265
1.09411	1.38876	1.09417	-0.748066	1.09398	1.18945	1.09407	-1.47289
1.09744	1.38816	1.0975	-0.748002	1.09731	1.18964	1.0974	-1.47315
1.10077	1.38767	1.10083	-0.748768	1.10064	1.1902	1.10073	-1.47341
1.1041	1.38745	1.10416	-0.75012	1.10397	1.19111	1.10406	-1.47367
1.10743	1.38739	1.10749	-0.751371	1.1073	1.19201	1.10739	-1.47396
1.11076	1.38735	1.11082	-0.752214	1.11063	1.19225	1.11072	-1.47397
1.1141	1.38734	1.11415	-0.752672	1.11396	1.19166	1.11405	-1.47395
1.11742	1.38736	1.11748	-0.753173	1.11729	1.19106	1.11738	-1.47393
1.12076	1.38741	1.12081	-0.753993	1.12062	1.19104	1.12071	-1.47512
1.12409	1.38747	1.12414	-0.755186	1.12395	1.19188	1.12404	-1.47654
1.12742	1.38749	1.12747	-0.756355	1.12728	1.19276	1.12737	-1.47795
1.13075	1.38748	1.13081	-0.757379	1.13061	1.19348	1.1307	-1.47847
1.13408	1.38716	1.13413	-0.75824	1.13394	1.19394	1.13403	-1.47872
1.13741	1.38643	1.13746	-0.7591	1.13727	1.19433	1.13736	-1.47894
1.14074	1.38571	1.1408	-0.759701	1.1406	1.19476	1.14069	-1.47869
1.14407	1.38505	1.14413	-0.759919	1.14393	1.19524	1.14402	-1.47823
1.1474	1.38447	1.14746	-0.760116	1.14726	1.19576	1.14735	-1.47776
1.15073	1.3839	1.15079	-0.759658	1.15059	1.19583	1.15068	-1.4771
1.15406	1.38346	1.15412	-0.758042	1.15392	1.19498	1.15401	-1.47611
1.15739	1.38327	1.15745	-0.756201	1.15725	1.19369	1.15734	-1.47506
1.16073	1.3831	1.16078	-0.755163	1.16058	1.19253	1.16067	-1.47461
1.16406	1.38286	1.16411	-0.755674	1.16391	1.19183	1.164	-1.47507
1.16739	1.38248	1.16744	-0.756666	1.16724	1.19151	1.16733	-1.47565
1.17072	1.38207	1.17077	-0.75758	1.17057	1.19129	1.17066	-1.47616
1.17405	1.38165	1.1741	-0.758317	1.1739	1.1914	1.17399	-1.47639
1.17738	1.38122	1.17743	-0.758964	1.17723	1.19179	1.17732	-1.47659
1.18071	1.38079	1.18076	-0.759377	1.18056	1.19204	1.18065	-1.47656
1.18404	1.3801	1.18409	-0.759164	1.18389	1.19165	1.18398	-1.47601
1.18737	1.37877	1.18742	-0.75854	1.18722	1.19059	1.18731	-1.47536
1.1907	1.3771	1.19075	-0.757879	1.19055	1.18966	1.19064	-1.47488
1.19403	1.37558	1.19408	-0.757091	1.19388	1.18973	1.19397	-1.47481
1.19736	1.37446	1.19741	-0.756191	1.19721	1.19098	1.1973	-1.47481
1.20069	1.37367	1.20074	-0.755329	1.20054	1.1922	1.20063	-1.47477
1.20402	1.37301	1.20407	-0.754597	1.20387	1.19265	1.20396	-1.4739
1.20735	1.373	1.2074	-0.753986	1.2072	1.19207	1.20729	-1.47289
1.21069	1.37371	1.21073	-0.7535	1.21053	1.19149	1.21062	-1.47188
1.21402	1.37441	1.21406	-0.753865	1.21386	1.19079	1.21395	-1.47235
1.21735	1.37502	1.21739	-0.7553	1.21719	1.18992	1.21728	-1.47322
1.22068	1.37548	1.22073	-0.756711	1.22052	1.18902	1.22061	-1.47411
1.22401	1.37594	1.22405	-0.757866	1.22385	1.18851	1.22394	-1.47416
1.22734	1.37668	1.22738	-0.758668	1.22718	1.18867	1.22727	-1.47395
1.23067	1.37786	1.23072	-0.759471	1.23051	1.18898	1.2306	-1.47371
1.234	1.37905	1.23405	-0.760731	1.23384	1.18946	1.23393	-1.47328
1.23733	1.38024	1.23738	-0.762778	1.23717	1.19027	1.23726	-1.47272
1.24066	1.38145	1.24071	-0.764891	1.2405	1.19122	1.24059	-1.47214
1.24399	1.38267	1.24404	-0.766354	1.24383	1.19248	1.24392	-1.47201
1.24732	1.38335	1.24737	-0.76663	1.24716	1.19452	1.24725	-1.4722
1.25065	1.383	1.2507	-0.76668	1.25049	1.19699	1.25058	-1.47243
1.25398	1.38243	1.25403	-0.766608	1.25382	1.19912	1.25391	-1.47315
1.25731	1.38218	1.25736	-0.766317	1.25715	1.20023	1.25724	-1.47445
1.26065	1.38269	1.26069	-0.765982	1.26048	1.20059	1.26057	-1.47584
1.26398	1.38351	1.26402	-0.765591	1.26381	1.20095	1.2639	-1.47691
1.26731	1.38435	1.26735	-0.765107	1.26714	1.20136	1.26723	-1.47747
1.27064	1.3852	1.27068	-0.76463	1.27047	1.20183	1.27056	-1.47794
1.27397	1.38606	1.27401	-0.76438	1.2738	1.20219	1.27389	-1.47827
1.2773	1.38675	1.27734	-0.764693	1.27713	1.20173	1.27723	-1.47817
1.28063	1.38686	1.28067	-0.765303	1.28046	1.20025	1.28056	-1.47799
1.28396	1.38648	1.284	-0.76595	1.28379	1.19879	1.28388	-1.47769
1.28729	1.38597	1.28733	-0.766677	1.28712	1.19729	1.28721	-1.47678
1.29062	1.38485	1.29066	-0.767433	1.29045	1.19568	1.29055	-1.47573
1.29395	1.38305	1.29399	-0.768136	1.29378	1.19407	1.29388	-1.4747
1.29728	1.38131	1.29732	-0.768452	1.29711	1.19265	1.2972	-1.47346
1.30061	1.37997	1.30065	-0.768269	1.30044	1.19157	1.30053	-1.47213
1.30394	1.37915	1.30398	-0.768046	1.30377	1.19054	1.30387	-1.4708
1.30727	1.37832	1.30731	-0.767779	1.3071	1.18934	1.3072	-1.4703
1.31061	1.37747	1.31065	-0.767552	1.31043	1.18783	1.31053	-1.47019
1.31394	1.37655	1.31397	-0.767339	1.31376	1.18627	1.31386	-1.47013
1.31727	1.37564	1.3173	-0.767033	1.31709	1.185	1.31719	-1.47142
1.3206	1.37496	1.32064	-0.766508	1.32042	1.18432	1.32052	-1.47325
1.32393	1.37471	1.32397	-0.765972	1.32375	1.18388	1.32385	-1.47512
1.32726	1.37447	1.3273	-0.765517	1.32708	1.1833	1.32718	-1.47581
1.33059	1.37421	1.33063	-0.765281	1.33041	1.18234	1.33051	-1.47566
1.33392	1.37387	1.33396	-0.765111	1.33374	1.18118	1.33384	-1.47539
1.33725	1.37352	1.33729	-0.765083	1.33707	1.1801	1.33717	-1.47489
1.34058	1.37296	1.34062	-0.765345	1.3404	1.17924	1.3405	-1.47406
1.34391	1.37186	1.34395	-0.765668	1.34373	1.17854	1.34383	-1.47317
1.34724	1.37052	1.34728	-0.766356	1.34706	1.17789	1.34716	-1.47266
1.35057	1.36947	1.35061	-0.7678	1.35039	1.17744	1.35049	-1.47287
1.3539	1.36913	1.35394	-0.769439	1.35372	1.17721	1.35382	-1.47322
1.35724	1.36916	1.35727	-0.770883	1.35705	1.17696	1.35715	-1.47352
1.36057	1.36913	1.3606	-0.771796	1.36038	1.17667	1.36048	-1.47365
1.3639	1.36898	1.36393	-0.772385	1.36371	1.17633	1.36381	-1.47374
1.36723	1.36882	1.36726	-0.772905	1.36704	1.1759	1.36714	-1.47423
1.37056	1.36894	1.37059	-0.773192	1.37037	1.17526	1.37047	-1.47638
1.37389	1.37009	1.37392	-0.773317	1.3737	1.17454	1.3738	-1.47893
1.37722	1.37223	1.37725	-0.773315	1.37703	1.17385	1.37713	-1.48136
1.38055	1.37416	1.38058	-0.772895	1.38036	1.17369	1.38046	-1.48257
1.38388	1.37492	1.38391	-0.772138	1.38369	1.17437	1.38379	-1.48347
1.38721	1.3742	1.38724	-0.771534	1.38702	1.17505	1.38712	-1.48437
1.39054	1.3735	1.39057	-0.771573	1.39035	1.17551	1.39045	-1.48591
1.39387	1.37287	1.3939	-0.772275	1.39368	1.17555	1.39378	-1.48761
1.3972	1.37232	1.39723	-0.772838	1.39701	1.17553	1.39711	-1.48933
1.40054	1.37177	1.40057	-0.772546	1.40034	1.17557	1.40044	-1.48908
1.40386	1.37104	1.40389	-0.771138	1.40367	1.17565	1.40377	-1.48799
1.4072	1.36998	1.40722	-0.769763	1.407	1.1756	1.4071	-1.48682
1.41053	1.36891	1.41056	-0.769017	1.41033	1.1752	1.41043	-1.48647
1.41386	1.36808	1.41389	-0.769346	1.41366	1.17405	1.41376	-1.48667
1.41719	1.36783	1.41722	-0.769671	1.41699	1.17267	1.41709	-1.48697
1.42052	1.36769	1.42055	-0.770001	1.42032	1.17154	1.42042	-1.48702
1.42385	1.36794	1.42388	-0.770329	1.42365	1.17105	1.42375	-1.4868
1.42718	1.36904	1.42721	-0.770657	1.42698	1.17095	1.42708	-1.48652
1.43051	1.37026	1.43054	-0.770886	1.43032	1.17105	1.43041	-1.48648
1.43384	1.37112	1.43387	-0.770897	1.43365	1.17169	1.43374	-1.48677
1.43717	1.37109	1.4372	-0.770872	1.43697	1.17268	1.43707	-1.48713
1.4405	1.37074	1.44053	-0.770695	1.4403	1.17358	1.4404	-1.48721
1.44383	1.37045	1.44386	-0.770159	1.44364	1.17415	1.44373	-1.48671
1.44716	1.37039	1.44719	-0.769521	1.44697	1.17446	1.44706	-1.48609
1.4505	1.37046	1.45052	-0.768827	1.45029	1.17481	1.45039	-1.48519
1.45383	1.3703	1.45385	-0.767994	1.45362	1.17571	1.45372	-1.48335
1.45716	1.36938	1.45718	-0.767112	1.45696	1.17742	1.45705	-1.48127
1.46049	1.36793	1.46051	-0.766317	1.46029	1.17903	1.46038	-1.47928
1.46382	1.36665	1.46384	-0.765797	1.46362	1.17948	1.46371	-1.47859
1.46715	1.36607	1.46717	-0.765487	1.46694	1.17806	1.46704	-1.47825
1.47048	1.36625	1.4705	-0.765111	1.47027	1.17668	1.47037	-1.47792
1.47381	1.36652	1.47383	-0.764458	1.47361	1.17602	1.4737	-1.47765
1.47714	1.3671	1.47716	-0.763543	1.47694	1.17668	1.47703	-1.47742
1.48047	1.36796	1.48049	-0.762793	1.48026	1.17735	1.48036	-1.47721
1.4838	1.3688	1.48382	-0.763052	1.48359	1.17761	1.48369	-1.47674
1.48713	1.36957	1.48715	-0.764716	1.48693	1.17701	1.48702	-1.47596
1.49046	1.37026	1.49048	-0.76634	1.49026	1.17631	1.49035	-1.47512
1.49379	1.37094	1.49381	-0.76735	1.49358	1.17568	1.49368	-1.4749
1.49713	1.37152	1.49714	-0.767238	1.49691	1.17529	1.49701	-1.47524
1.50046	1.37198	1.50048	-0.767125	1.50025	1.17503	1.50034	-1.47568
1.50379	1.37246	1.50381	-0.766938	1.50358	1.17483	1.50367	-1.47588
1.50712	1.3724	1.50714	-0.766594	1.5069	1.17472	1.507	-1.47581
1.51045	1.37111	1.51047	-0.766242	1.51023	1.17457	1.51033	-1.47568
1.51378	1.36966	1.5138	-0.765966	1.51357	1.17426	1.51366	-1.47562
1.51711	1.36864	1.51713	-0.76587	1.5169	1.17346	1.51699	-1.47572
1.52044	1.36872	1.52046	-0.765829	1.52022	1.17233	1.52032	-1.47585
1.52377	1.36909	1.52379	-0.765725	1.52355	1.17131	1.52365	-1.47606
1.5271	1.3694	1.52712	-0.765443	1.52689	1.1707	1.52698	-1.47637
1.53043	1.36953	1.53045	-0.765078	1.53022	1.17042	1.53031	-1.4767
1.53376	1.36965	1.53378	-0.764904	1.53354	1.17006	1.53364	-1.4771
1.53709	1.36978	1.53711	-0.765269	1.53687	1.16942	1.53697	-1.47778
1.54042	1.36995	1.54044	-0.765893	1.54021	1.16858	1.5403	-1.47854
1.54375	1.37022	1.54377	-0.766445	1.54354	1.16798	1.54363	-1.47927
1.54709	1.37058	1.5471	-0.766761	1.54686	1.16868	1.54696	-1.47941
1.55042	1.37112	1.55043	-0.766916	1.55019	1.17115	1.55029	-1.47935
1.55375	1.3717	1.55376	-0.76715	1.55353	1.17356	1.55362	-1.4793
1.55708	1.37223	1.55709	-0.767664	1.55686	1.17528	1.55695	-1.47907
1.56041	1.3725	1.56042	-0.768408	1.56019	1.17569	1.56028	-1.47874
1.56374	1.37236	1.56375	-0.769071	1.56352	1.17608	1.56361	-1.4784
1.56707	1.37207	1.56708	-0.769263	1.56685	1.17643	1.56694	-1.47908
1.5704	1.37123	1.57041	-0.76882	1.57018	1.17673	1.57027	-1.48043
1.57373	1.36984	1.57374	-0.768378	1.57351	1.17704	1.5736	-1.48191
1.57706	1.36854	1.57707	-0.767986	1.57684	1.17743	1.57693	-1.48324
1.58039	1.36787	1.5804	-0.767714	1.58017	1.17799	1.58026	-1.48444
1.58372	1.36823	1.58373	-0.767442	1.5835	1.17863	1.58359	-1.48561
1.58705	1.36855	1.58706	-0.767474	1.58683	1.1791	1.58692	-1.48617
1.59038	1.36865	1.5904	-0.768213	1.59016	1.17913	1.59025	-1.48601
1.59371	1.36835	1.59373	-0.76896	1.59349	1.17903	1.59358	-1.48567
1.59705	1.36805	1.59706	-0.769463	1.59682	1.17894	1.59691	-1.48513
1.60038	1.36746	1.60039	-0.769359	1.60015	1.17887	1.60024	-1.48428
1.60371	1.36618	1.60372	-0.769136	1.60348	1.17877	1.60357	-1.48335
1.60704	1.36486	1.60705	-0.768709	1.60681	1.17858	1.6069	-1.48269
1.61037	1.36382	1.61038	-0.76775	1.61014	1.17808	1.61023	-1.48271
1.6137	1.36346	1.61371	-0.766667	1.61347	1.17743	1.61356	-1.48293
1.61703	1.3632	1.61704	-0.765702	1.6168	1.17704	1.61689	-1.48315
1.62036	1.36312	1.62037	-0.76506	1.62013	1.17764	1.62022	-1.48334
1.62369	1.36351	1.6237	-0.764532	1.62346	1.17907	1.62355	-1.48353
1.62702	1.36403	1.62703	-0.764175	1.62679	1.18026	1.62688	-1.48373
1.63035	1.36426	1.63036	-0.764356	1.63012	1.18037	1.63021	-1.48412
1.63368	1.36359	1.63369	-0.764901	1.63345	1.17925	1.63354	-1.48458
1.63701	1.36254	1.63702	-0.765349	1.63678	1.17813	1.63687	-1.48504
1.64034	1.36159	1.64035	-0.765406	1.64011	1.17694	1.6402	-1.48557
1.64368	1.36094	1.64368	-0.765094	1.64344	1.17561	1.64353	-1.48611
1.64701	1.36041	1.64701	-0.764836	1.64677	1.1743	1.64686	-1.48665
1.65034	1.36012	1.65034	-0.764851	1.6501	1.17325	1.65019	-1.48675
1.65367	1.3608	1.65367	-0.765223	1.65343	1.17268	1.65352	-1.48661
1.657	1.36241	1.657	-0.76564	1.65676	1.17212	1.65685	-1.48643
1.66033	1.36388	1.66033	-0.766387	1.66009	1.17168	1.66018	-1.48563
1.66366	1.36463	1.66366	-0.767674	1.66342	1.17158	1.66351	-1.48427
1.66699	1.36443	1.66699	-0.768896	1.66675	1.17148	1.66684	-1.48278
1.67032	1.36423	1.67032	-0.769097	1.67008	1.17125	1.67017	-1.48172
1.67365	1.3642	1.67365	-0.767191	1.67341	1.17069	1.6735	-1.48126
1.67698	1.36461	1.67698	-0.765285	1.67674	1.17006	1.67684	-1.48095
1.68031	1.36504	1.68032	-0.763813	1.68007	1.16958	1.68016	-1.48068
1.68364	1.36571	1.68365	-0.763415	1.6834	1.16954	1.68349	-1.48044
1.68697	1.36689	1.68698	-0.763028	1.68673	1.16967	1.68683	-1.48021
1.6903	1.36807	1.69031	-0.762868	1.69006	1.16987	1.69016	-1.48002
1.69364	1.3691	1.69364	-0.763409	1.69339	1.17032	1.69348	-1.47993
1.69697	1.36972	1.69697	-0.764215	1.69672	1.17089	1.69681	-1.47986
1.7003	1.3703	1.7003	-0.764903	1.70005	1.17128	1.70015	-1.47987
1.70363	1.37066	1.70363	-0.765189	1.70338	1.17103	1.70348	-1.48006
1.70696	1.37041	1.70696	-0.765237	1.70671	1.17023	1.7068	-1.4803
1.71029	1.37008	1.71029	-0.765267	1.71004	1.16953	1.71013	-1.48048
1.71362	1.3698	1.71362	-0.765209	1.71337	1.16925	1.71347	-1.48013
1.71695	1.36969	1.71695	-0.765037	1.7167	1.16944	1.7168	-1.4796
1.72028	1.36968	1.72028	-0.764783	1.72003	1.1696	1.72013	-1.47907
1.72361	1.3698	1.72361	-0.764259	1.72336	1.16963	1.72346	-1.47863
1.72694	1.37028	1.72694	-0.763615	1.72669	1.16947	1.72679	-1.47822
1.73027	1.37088	1.73027	-0.763036	1.73002	1.16933	1.73012	-1.4778
1.7336	1.37133	1.7336	-0.762673	1.73335	1.1694	1.73345	-1.47715
1.73693	1.37119	1.73693	-0.762411	1.73668	1.16985	1.73678	-1.47644
1.74027	1.37064	1.74026	-0.762065	1.74001	1.1703	1.74011	-1.47573
1.7436	1.37014	1.74359	-0.761315	1.74334	1.17058	1.74344	-1.47549
1.74693	1.36985	1.74692	-0.760064	1.74667	1.17038	1.74677	-1.47553
1.75026	1.36978	1.75025	-0.758809	1.75	1.17018	1.7501	-1.4756
1.75359	1.36973	1.75358	-0.757962	1.75333	1.17018	1.75343	-1.4762
1.75692	1.36982	1.75691	-0.758294	1.75666	1.17075	1.75676	-1.47729
1.76025	1.37008	1.76024	-0.758663	1.75999	1.17144	1.76009	-1.4785
1.76358	1.37032	1.76357	-0.75895	1.76332	1.17196	1.76342	-1.47952
1.76691	1.37043	1.7669	-0.758703	1.76665	1.17192	1.76675	-1.48032
1.77024	1.37035	1.77024	-0.758462	1.76998	1.17168	1.77008	-1.48105
1.77357	1.37023	1.77357	-0.758498	1.77331	1.17126	1.77341	-1.48167
1.7769	1.36988	1.7769	-0.759268	1.77664	1.17026	1.77674	-1.48202
1.78023	1.36909	1.78023	-0.760071	1.77997	1.16905	1.78007	-1.48227
1.78357	1.36831	1.78356	-0.760733	1.7833	1.16792	1.7834	-1.4826
1.7869	1.36782	1.78689	-0.760978	1.78663	1.16707	1.78673	-1.48291
1.79023	1.3681	1.79022	-0.761151	1.78996	1.1664	1.79006	-1.4832
1.79356	1.36841	1.79355	-0.761335	1.79329	1.16576	1.79339	-1.48356
1.79689	1.36895	1.79688	-0.76153	1.79662	1.16522	1.79672	-1.48431
1.80022	1.3702	1.80021	-0.761679	1.79995	1.16478	1.80005	-1.48521
1.80355	1.37158	1.80354	-0.761629	1.80328	1.16437	1.80338	-1.48609
1.80688	1.3725	1.80687	-0.760928	1.80661	1.16426	1.80671	-1.48671
1.81021	1.37188	1.8102	-0.76011	1.80994	1.16466	1.81004	-1.48723
1.81354	1.37061	1.81353	-0.759316	1.81327	1.16504	1.81337	-1.48777
1.81687	1.3695	1.81686	-0.758588	1.8166	1.16512	1.8167	-1.48909
1.8202	1.36895	1.82019	-0.757827	1.81993	1.16454	1.82003	-1.49079
1.82353	1.36874	1.82352	-0.757064	1.82326	1.16394	1.82336	-1.49248
1.82686	1.36854	1.82685	-0.756328	1.82659	1.16337	1.82669	-1.49332
1.8302	1.36842	1.83018	-0.755677	1.82992	1.16297	1.83002	-1.49366
1.83353	1.36838	1.83351	-0.755208	1.83325	1.16258	1.83335	-1.49397
1.83686	1.36831	1.83684	-0.755695	1.83658	1.16234	1.83668	-1.49378
1.84019	1.36805	1.84017	-0.75743	1.83991	1.16257	1.84001	-1.49322
1.84352	1.36759	1.8435	-0.759075	1.84324	1.16277	1.84334	-1.49261
1.84685	1.36715	1.84683	-0.760196	1.84657	1.16282	1.84667	-1.49211
1.85018	1.36677	1.85016	-0.760363	1.8499	1.16235	1.85	-1.49173
1.85351	1.36648	1.85349	-0.760555	1.85323	1.16182	1.85333	-1.49137
1.85684	1.36623	1.85682	-0.760991	1.85656	1.1616	1.85666	-1.49049
1.86017	1.3663	1.86016	-0.761941	1.85989	1.16243	1.85999	-1.48908
1.8635	1.36702	1.86349	-0.762892	1.86322	1.16359	1.86332	-1.48754
1.86683	1.36774	1.86682	-0.763627	1.86655	1.16465	1.86665	-1.48636
1.87016	1.36816	1.87015	-0.763669	1.86988	1.16522	1.86998	-1.48558
1.87349	1.3677	1.87348	-0.763719	1.87321	1.16555	1.87331	-1.4849
1.87682	1.36724	1.87681	-0.763802	1.87654	1.16584	1.87664	-1.48397
1.88016	1.36665	1.88014	-0.763989	1.87987	1.16592	1.87997	-1.4826
1.88349	1.36566	1.88347	-0.764173	1.8832	1.16581	1.8833	-1.48107
1.88682	1.36461	1.8868	-0.764607	1.88653	1.16568	1.88663	-1.47986
1.89015	1.36404	1.89013	-0.765925	1.88986	1.1655	1.88996	-1.47941
1.89348	1.36509	1.89346	-0.767508	1.89319	1.16527	1.89329	-1.47927
1.89681	1.36664	1.89679	-0.768627	1.89652	1.16507	1.89662	-1.47886
1.90014	1.36799	1.90012	-0.768039	1.89985	1.16498	1.89995	-1.47738
1.90347	1.36862	1.90345	-0.766713	1.90318	1.16506	1.90328	-1.47542
1.9068	1.36889	1.90678	-0.765729	1.90651	1.16515	1.90661	-1.47352
1.91013	1.36901	1.91011	-0.766187	1.90984	1.16535	1.90994	-1.47242
1.91346	1.36854	1.91344	-0.767502	1.91317	1.16584	1.91327	-1.47168
1.91679	1.36762	1.91677	-0.768649	1.9165	1.16631	1.9166	-1.47097
1.92012	1.36682	1.9201	-0.768916	1.91983	1.16657	1.91993	-1.47131
1.92345	1.36668	1.92343	-0.768122	1.92316	1.166	1.92326	-1.47221
1.92678	1.36723	1.92676	-0.767473	1.92649	1.16542	1.92659	-1.47313
1.93012	1.36773	1.93009	-0.767678	1.92982	1.16503	1.92992	-1.47355
1.93345	1.368	1.93342	-0.769104	1.93315	1.16533	1.93325	-1.47367
1.93678	1.36793	1.93675	-0.770457	1.93648	1.16569	1.93658	-1.47377
1.94011	1.36785	1.94008	-0.771145	1.93981	1.16578	1.93991	-1.47497
1.94344	1.36764	1.94341	-0.770414	1.94314	1.16479	1.94324	-1.47721
1.94677	1.36716	1.94674	-0.769682	1.94647	1.16358	1.94657	-1.4797
1.9501	1.36667	1.95008	-0.76916	1.9498	1.16263	1.9499	-1.48107
1.95343	1.36623	1.95341	-0.769417	1.95313	1.16271	1.95323	-1.48095
1.95676	1.366	1.95674	-0.769681	1.95646	1.16317	1.95656	-1.48037
1.96009	1.36578	1.96007	-0.769944	1.95979	1.1636	1.95989	-1.48022
1.96342	1.36575	1.9634	-0.770138	1.96312	1.16392	1.96322	-1.48084
1.96675	1.36642	1.96673	-0.770293	1.96645	1.16417	1.96655	-1.48173
1.97008	1.36713	1.97006	-0.770581	1.96978	1.16436	1.96988	-1.48217
1.97341	1.36748	1.97339	-0.771392	1.97311	1.1643	1.97321	-1.48151
1.97674	1.36653	1.97672	-0.772248	1.97644	1.16401	1.97654	-1.4804
1.98008	1.36529	1.98005	-0.773251	1.97977	1.16366	1.97987	-1.47965
1.98341	1.36408	1.98338	-0.774935	1.9831	1.16294	1.9832	-1.48017
1.98674	1.36296	1.98671	-0.777022	1.98643	1.16172	1.98653	-1.48127
1.99007	1.36192	1.99004	-0.778726	1.98976	1.16056	1.98986	-1.48226
1.9934	1.36103	1.99337	-0.778745	1.99309	1.15988	1.99319	-1.48249
1.99673	1.36082	1.9967	-0.777858	1.99642	1.16014	1.99652	-1.48232
2.00006	1.36113	2.00003	-0.777098	1.99975	1.16039	1.99985	-1.48212
2.00339	1.36141	2.00336	-0.77694	2.00308	1.16053	2.00318	-1.48125
2.00672	1.36157	2.00669	-0.777253	2.00641	1.16027	2.00651	-1.48001
2.01005	1.36159	2.01002	-0.777542	2.00974	1.16002	2.00984	-1.47876
2.01338	1.36161	2.01335	-0.777642	2.01307	1.15967	2.01317	-1.47835
2.01671	1.3616	2.01668	-0.777433	2.0164	1.15889	2.0165	-1.47849
2.02004	1.36155	2.02001	-0.777243	2.01973	1.15808	2.01983	-1.47869
2.02338	1.36155	2.02334	-0.777187	2.02306	1.1576	2.02316	-1.47858
2.02671	1.36192	2.02667	-0.777362	2.02639	1.15854	2.02649	-1.47818
2.03004	1.363	2.03	-0.77756	2.02972	1.15977	2.02982	-1.47771
2.03337	1.36407	2.03333	-0.777972	2.03305	1.16068	2.03315	-1.47768
2.0367	1.36498	2.03667	-0.778893	2.03638	1.16008	2.03648	-1.47831
2.04003	1.36551	2.03999	-0.779798	2.03971	1.15874	2.03981	-1.47916
2.04336	1.36605	2.04333	-0.780394	2.04304	1.1575	2.04314	-1.47955
2.04669	1.36655	2.04666	-0.779986	2.04637	1.15678	2.04647	-1.47919
2.05002	1.36692	2.04999	-0.779578	2.0497	1.15646	2.0498	-1.47855
2.05335	1.36728	2.05332	-0.779094	2.05303	1.15623	2.05313	-1.4783
2.05668	1.3675	2.05665	-0.778315	2.05636	1.15649	2.05646	-1.47887
2.06001	1.36713	2.05998	-0.777532	2.05969	1.15723	2.05979	-1.4798
2.06334	1.36666	2.06331	-0.776782	2.06302	1.15801	2.06312	-1.48042
2.06667	1.3664	2.06664	-0.776258	2.06635	1.15895	2.06645	-1.48016
2.07001	1.36705	2.06997	-0.775771	2.06968	1.16006	2.06978	-1.47948
2.07334	1.36801	2.0733	-0.775361	2.07301	1.16112	2.07311	-1.47899
2.07667	1.36897	2.07663	-0.775331	2.07634	1.16177	2.07644	-1.47939
2.08	1.3699	2.07996	-0.775502	2.07967	1.16158	2.07977	-1.48023
2.08333	1.37079	2.08329	-0.775672	2.083	1.16138	2.0831	-1.48104
2.08666	1.37153	2.08662	-0.77581	2.08633	1.16115	2.08643	-1.48166
2.08999	1.37154	2.08995	-0.775821	2.08966	1.1608	2.08976	-1.48217
2.09332	1.37091	2.09328	-0.775639	2.09299	1.16044	2.09309	-1.48269
2.09665	1.37037	2.09661	-0.774434	2.09632	1.16009	2.09642	-1.48302
2.09998	1.37026	2.09994	-0.772367	2.09965	1.15982	2.09976	-1.48319
2.10331	1.37065	2.10327	-0.770332	2.10298	1.15956	2.10309	-1.48334
2.10664	1.37094	2.1066	-0.768455	2.10631	1.15902	2.10642	-1.48361
2.10997	1.37044	2.10993	-0.766839	2.10964	1.15711	2.10975	-1.4839
2.1133	1.36857	2.11326	-0.765281	2.11297	1.15491	2.11307	-1.48417
2.11664	1.36677	2.11659	-0.763866	2.1163	1.15299	2.1164	-1.48428
2.11997	1.36553	2.11992	-0.762465	2.11963	1.15258	2.11973	-1.48428
2.1233	1.36566	2.12325	-0.761064	2.12296	1.15304	2.12306	-1.48429
2.12663	1.36579	2.12658	-0.759756	2.12629	1.15345	2.1264	-1.48501
2.12996	1.36575	2.12992	-0.758975	2.12962	1.15359	2.12973	-1.48661
2.13329	1.36507	2.13325	-0.758194	2.13295	1.15349	2.13306	-1.48848
2.13662	1.36437	2.13658	-0.75757	2.13628	1.15336	2.13639	-1.4896
2.13995	1.36381	2.13991	-0.757679	2.13961	1.15296	2.13972	-1.48954
2.14328	1.36393	2.14324	-0.757827	2.14294	1.15221	2.14305	-1.48906
2.14661	1.36418	2.14657	-0.757835	2.14627	1.15146	2.14638	-1.48853
2.14994	1.36428	2.1499	-0.757139	2.1496	1.15061	2.14971	-1.48804
2.15327	1.36367	2.15323	-0.756244	2.15293	1.14958	2.15304	-1.48758
2.1566	1.36285	2.15656	-0.755459	2.15626	1.14857	2.15637	-1.48736
2.15993	1.36186	2.15989	-0.755223	2.15959	1.14767	2.1597	-1.48758
2.16326	1.35999	2.16322	-0.755194	2.16292	1.14721	2.16303	-1.48799
2.1666	1.35776	2.16655	-0.755304	2.16625	1.14675	2.16636	-1.48826
2.16993	1.35573	2.16988	-0.756254	2.16958	1.14635	2.16969	-1.4876
2.17326	1.35474	2.17321	-0.757735	2.17291	1.14609	2.17302	-1.48637
2.17659	1.3544	2.17654	-0.759159	2.17624	1.14582	2.17635	-1.48519
2.17992	1.35399	2.17987	-0.760207	2.17957	1.14554	2.17968	-1.48497
2.18325	1.35319	2.1832	-0.760849	2.1829	1.1452	2.18301	-1.48539
2.18658	1.35203	2.18653	-0.76153	2.18623	1.14485	2.18634	-1.4858
2.18991	1.35101	2.18986	-0.762472	2.18956	1.14472	2.18967	-1.48535
2.19324	1.35085	2.19319	-0.763728	2.19289	1.14602	2.193	-1.48428
2.19657	1.35185	2.19652	-0.765002	2.19622	1.14762	2.19633	-1.48319
2.1999	1.35273	2.19985	-0.766449	2.19955	1.14894	2.19966	-1.48309
2.20323	1.35271	2.20318	-0.768253	2.20288	1.1484	2.20299	-1.48389
2.20656	1.35107	2.20651	-0.770058	2.20621	1.14687	2.20632	-1.48483
2.20989	1.34944	2.20984	-0.771829	2.20954	1.14544	2.20965	-1.4844
2.21322	1.34779	2.21318	-0.773448	2.21287	1.14468	2.21298	-1.48248
2.21656	1.34602	2.21651	-0.775055	2.2162	1.14439	2.21631	-1.4802
2.21989	1.34426	2.21983	-0.77633	2.21953	1.14412	2.21964	-1.47865
2.22322	1.34257	2.22317	-0.775994	2.22286	1.14398	2.22297	-1.47815
2.22655	1.34123	2.2265	-0.775611	2.22619	1.14402	2.2263	-1.47804
2.22988	1.3399	2.22983	-0.775404	2.22952	1.1441	2.22963	-1.47829
2.23321	1.33864	2.23316	-0.776272	2.23285	1.14447	2.23296	-1.47918
2.23654	1.33769	2.23649	-0.777422	2.23618	1.14536	2.23629	-1.48035
2.23987	1.3368	2.23982	-0.778473	2.23951	1.14625	2.23962	-1.48118
2.2432	1.33599	2.24315	-0.778927	2.24284	1.14703	2.24295	-1.48115
2.24653	1.33571	2.24648	-0.779166	2.24617	1.14734	2.24628	-1.48068
2.24986	1.33567	2.24981	-0.779348	2.2495	1.14765	2.24961	-1.48022
2.25319	1.33561	2.25314	-0.779141	2.25283	1.14788	2.25294	-1.48042
2.25652	1.3354	2.25647	-0.778558	2.25616	1.14804	2.25627	-1.4811
2.25985	1.33499	2.2598	-0.778044	2.25949	1.14819	2.2596	-1.48175
2.26319	1.3346	2.26313	-0.777981	2.26282	1.14837	2.26293	-1.48147
2.26652	1.33432	2.26646	-0.778441	2.26615	1.14868	2.26626	-1.48049
2.26985	1.33414	2.26979	-0.77884	2.26948	1.14901	2.26959	-1.47961
2.27318	1.33388	2.27312	-0.778854	2.27281	1.14932	2.27292	-1.47976
2.27651	1.33312	2.27645	-0.778435	2.27614	1.14938	2.27625	-1.48068
2.27984	1.3318	2.27978	-0.778022	2.27947	1.1493	2.27958	-1.48158
2.28317	1.3305	2.28311	-0.777608	2.2828	1.14935	2.28291	-1.48111
2.2865	1.32938	2.28644	-0.776954	2.28613	1.15026	2.28624	-1.4795
2.28983	1.32871	2.28977	-0.776311	2.28946	1.15165	2.28957	-1.4778
2.29316	1.32807	2.2931	-0.775807	2.29279	1.15292	2.2929	-1.47769
2.29649	1.32767	2.29643	-0.775689	2.29612	1.15324	2.29623	-1.47913
2.29982	1.32797	2.29976	-0.775595	2.29945	1.15289	2.29956	-1.48084
2.30315	1.32826	2.30309	-0.775832	2.30278	1.15257	2.30289	-1.48175
2.30648	1.32833	2.30642	-0.777193	2.30611	1.15248	2.30622	-1.48183
2.30981	1.32756	2.30976	-0.77854	2.30944	1.15255	2.30955	-1.48173
2.31315	1.32679	2.31309	-0.779721	2.31277	1.15262	2.31288	-1.48155
2.31648	1.32617	2.31642	-0.780373	2.3161	1.15258	2.31621	-1.48121
2.31981	1.32635	2.31975	-0.781034	2.31943	1.15237	2.31954	-1.48079
2.32314	1.32656	2.32308	-0.78172	2.32276	1.15218	2.32287	-1.48025
2.32647	1.32684	2.32641	-0.782564	2.32609	1.15209	2.3262	-1.47953
2.3298	1.32747	2.32974	-0.783459	2.32942	1.15219	2.32953	-1.47873
2.33313	1.32818	2.33307	-0.784229	2.33275	1.15226	2.33286	-1.47789
2.33646	1.3288	2.3364	-0.784141	2.33608	1.15219	2.33619	-1.47703
2.33979	1.32889	2.33973	-0.783726	2.33941	1.15193	2.33952	-1.47619
2.34312	1.32876	2.34306	-0.783352	2.34274	1.15168	2.34285	-1.47555
2.34645	1.32861	2.34639	-0.783265	2.34607	1.15155	2.34618	-1.4754
2.34978	1.32822	2.34972	-0.783414	2.3494	1.15197	2.34951	-1.47551
2.35311	1.32774	2.35305	-0.783565	2.35273	1.1524	2.35284	-1.47549
2.35644	1.32725	2.35638	-0.783734	2.35606	1.15275	2.35617	-1.47474
2.35978	1.32665	2.35971	-0.783929	2.35939	1.15251	2.3595	-1.47349
2.36311	1.32601	2.36304	-0.78408	2.36272	1.15221	2.36283	-1.47223
2.36644	1.32547	2.36637	-0.783874	2.36605	1.15196	2.36616	-1.47147
2.36977	1.32575	2.3697	-0.783228	2.36938	1.15214	2.36949	-1.47113
2.3731	1.32705	2.37303	-0.78256	2.37271	1.15243	2.37282	-1.4708
2.37643	1.32832	2.37636	-0.781687	2.37604	1.15269	2.37615	-1.47026
2.37976	1.32892	2.37969	-0.780475	2.37937	1.15277	2.37948	-1.46948
2.38309	1.32784	2.38302	-0.77924	2.3827	1.15284	2.38281	-1.46867
2.38642	1.32676	2.38635	-0.777991	2.38603	1.1529	2.38614	-1.46807
2.38975	1.32586	2.38968	-0.776703	2.38936	1.15277	2.38947	-1.46772
2.39308	1.32573	2.39301	-0.77543	2.39269	1.15249	2.3928	-1.46744
2.39641	1.3256	2.39635	-0.774412	2.39602	1.15224	2.39613	-1.46702
2.39974	1.32547	2.39967	-0.774464	2.39935	1.15223	2.39946	-1.46643
2.40307	1.32535	2.40301	-0.774517	2.40268	1.15242	2.40279	-1.4658
2.4064	1.32518	2.40634	-0.774519	2.40601	1.15256	2.40612	-1.46538
2.40974	1.32489	2.40967	-0.774124	2.40934	1.15198	2.40945	-1.46525
2.41307	1.3239	2.413	-0.77371	2.41267	1.15051	2.41278	-1.46521
2.4164	1.32279	2.41633	-0.773402	2.416	1.14908	2.41611	-1.46559
2.41973	1.3217	2.41966	-0.773919	2.41933	1.14826	2.41944	-1.46672
2.42306	1.3208	2.42299	-0.774576	2.42266	1.14874	2.42277	-1.46817
2.42639	1.31996	2.42632	-0.775147	2.42599	1.14919	2.4261	-1.46918
2.42972	1.31918	2.42965	-0.775019	2.42932	1.14926	2.42943	-1.46924
2.43305	1.31892	2.43298	-0.774615	2.43265	1.1482	2.43276	-1.46878
2.43638	1.31894	2.43631	-0.774275	2.43598	1.14716	2.43609	-1.46845
2.43971	1.31898	2.43964	-0.77463	2.43931	1.14639	2.43942	-1.46849
2.44304	1.31908	2.44297	-0.775426	2.44264	1.14691	2.44275	-1.46874
2.44637	1.3192	2.4463	-0.776203	2.44597	1.14744	2.44608	-1.46904
2.4497	1.31926	2.44963	-0.776789	2.4493	1.14787	2.44941	-1.46951
2.45303	1.31877	2.45296	-0.77714	2.45263	1.14736	2.45274	-1.47011
2.45637	1.31748	2.45629	-0.777528	2.45596	1.14681	2.45607	-1.4707
2.4597	1.31625	2.45962	-0.778305	2.45929	1.14633	2.4594	-1.47099
2.46303	1.31559	2.46295	-0.779795	2.46262	1.14657	2.46273	-1.47102
2.46636	1.31631	2.46628	-0.781262	2.46595	1.14695	2.46606	-1.47101
2.46969	1.31702	2.46961	-0.782307	2.46928	1.14733	2.46939	-1.47064
2.47302	1.31749	2.47294	-0.781703	2.47261	1.14788	2.47272	-1.46999
2.47635	1.31706	2.47627	-0.781093	2.47594	1.14846	2.47605	-1.46935
2.47968	1.31662	2.4796	-0.780455	2.47927	1.14901	2.47938	-1.46932
2.48301	1.31622	2.48293	-0.779928	2.4826	1.14927	2.48271	-1.46992
2.48634	1.31606	2.48626	-0.779435	2.48593	1.14933	2.48604	-1.4706
2.48967	1.3159	2.4896	-0.778924	2.48926	1.14938	2.48937	-1.47105
2.493	1.3158	2.49293	-0.778299	2.49259	1.14944	2.4927	-1.47123
2.49633	1.31622	2.49626	-0.777609	2.49592	1.14977	2.49604	-1.47134
2.49966	1.31674	2.49959	-0.776849	2.49925	1.15011	2.49937	-1.47177
2.50299	1.31726	2.50292	-0.775319	2.50258	1.15046	2.5027	-1.47276
2.50633	1.31784	2.50625	-0.773657	2.50591	1.15058	2.50603	-1.47398
2.50966	1.31845	2.50958	-0.772123	2.50924	1.1507	2.50935	-1.47518
2.51299	1.31891	2.51291	-0.772052	2.51257	1.15061	2.51268	-1.4763
2.51632	1.3183	2.51624	-0.772677	2.5159	1.15055	2.51601	-1.47736
2.51965	1.31703	2.51957	-0.773262	2.51923	1.1505	2.51934	-1.47832
2.52298	1.31593	2.5229	-0.773438	2.52256	1.15058	2.52268	-1.47906
2.52631	1.31612	2.52623	-0.773415	2.52589	1.15027	2.52601	-1.47967
2.52964	1.31747	2.52956	-0.773392	2.52922	1.14995	2.52934	-1.48013
2.53297	1.31876	2.53289	-0.773363	2.53255	1.14965	2.53267	-1.48013
2.5363	1.31971	2.53622	-0.773315	2.53588	1.14996	2.536	-1.47979
2.53963	1.32014	2.53955	-0.773255	2.53921	1.15027	2.53933	-1.47939
2.54296	1.32056	2.54288	-0.773002	2.54254	1.15058	2.54266	-1.47868
2.54629	1.32078	2.54621	-0.772366	2.54587	1.15088	2.54599	-1.47772
2.54962	1.3205	2.54954	-0.771735	2.5492	1.15114	2.54932	-1.4768
2.55296	1.32023	2.55287	-0.771227	2.55253	1.15132	2.55265	-1.4767
2.55629	1.32017	2.5562	-0.771535	2.55586	1.15039	2.55598	-1.47736
2.55962	1.32089	2.55953	-0.771845	2.55919	1.14921	2.55931	-1.47802
2.56295	1.3216	2.56286	-0.77218	2.56252	1.14802	2.56264	-1.47837
2.56628	1.3223	2.56619	-0.772508	2.56585	1.14701	2.56597	-1.47838
2.56961	1.32278	2.56952	-0.772811	2.56918	1.14607	2.5693	-1.47835
2.57294	1.32332	2.57285	-0.773001	2.57251	1.14519	2.57263	-1.47828
2.57627	1.32385	2.57619	-0.771932	2.57584	1.1453	2.57596	-1.47818
2.5796	1.32433	2.57951	-0.770856	2.57917	1.14605	2.57929	-1.4781
2.58293	1.32478	2.58284	-0.769869	2.5825	1.14677	2.58262	-1.4774
2.58626	1.32522	2.58618	-0.769884	2.58583	1.14697	2.58595	-1.47567
2.58959	1.3255	2.58951	-0.770075	2.58916	1.14666	2.58928	-1.47355
2.59292	1.32575	2.59284	-0.770269	2.59249	1.14638	2.59261	-1.47157
2.59626	1.32611	2.59617	-0.770539	2.59582	1.14669	2.59594	-1.46992
2.59959	1.32747	2.5995	-0.7707	2.59915	1.14781	2.59927	-1.46846
2.60292	1.32946	2.60283	-0.770853	2.60248	1.14891	2.6026	-1.46697
2.60625	1.33129	2.60616	-0.770879	2.60581	1.14939	2.60593	-1.46543
2.60958	1.33154	2.60949	-0.770762	2.60914	1.1484	2.60926	-1.46388
2.61291	1.3304	2.61282	-0.770642	2.61247	1.14744	2.61259	-1.46252
2.61624	1.32932	2.61615	-0.770475	2.6158	1.1467	2.61592	-1.4618
2.61957	1.32893	2.61948	-0.770288	2.61913	1.1469	2.61925	-1.4615
2.6229	1.32951	2.62281	-0.770095	2.62246	1.14709	2.62258	-1.46126
2.62623	1.33011	2.62614	-0.769832	2.62579	1.14724	2.62591	-1.46124
2.62956	1.3308	2.62947	-0.769473	2.62912	1.14671	2.62924	-1.46142
2.63289	1.33176	2.6328	-0.769124	2.63245	1.14619	2.63257	-1.46155
2.63622	1.3327	2.63613	-0.768957	2.63578	1.14569	2.6359	-1.46115
2.63955	1.33327	2.63946	-0.769408	2.63911	1.14584	2.63923	-1.46024
2.64289	1.33291	2.64279	-0.76986	2.64244	1.1462	2.64256	-1.45933
2.64622	1.33256	2.64612	-0.770328	2.64577	1.14657	2.64589	-1.45893
2.64955	1.33242	2.64945	-0.770552	2.6491	1.14731	2.64922	-1.45905
2.65288	1.33277	2.65278	-0.770777	2.65243	1.14811	2.65255	-1.45917
2.65621	1.33306	2.65611	-0.771094	2.65576	1.14888	2.65588	-1.45953
2.65954	1.33331	2.65944	-0.773112	2.65909	1.14878	2.65921	-1.4602
2.66287	1.33319	2.66277	-0.775225	2.66242	1.1481	2.66254	-1.46091
2.6662	1.33311	2.6661	-0.777295	2.66575	1.14744	2.66587	-1.46124
2.66953	1.33306	2.66944	-0.778604	2.66908	1.1471	2.6692	-1.46102
2.67286	1.33334	2.67277	-0.779749	2.67241	1.14714	2.67253	-1.46066
2.67619	1.33363	2.6761	-0.780807	2.67574	1.14717	2.67586	-1.46072
2.67952	1.33384	2.67943	-0.780376	2.67907	1.14699	2.67919	-1.4615
2.68285	1.33324	2.68276	-0.779607	2.6824	1.14648	2.68252	-1.46258
2.68618	1.33234	2.68609	-0.778832	2.68573	1.14598	2.68585	-1.46367
2.68951	1.33147	2.68942	-0.777989	2.68906	1.14578	2.68918	-1.46477
2.69285	1.33102	2.69275	-0.7771	2.69239	1.14628	2.69251	-1.46589
2.69618	1.33095	2.69608	-0.776228	2.69572	1.14677	2.69584	-1.46696
2.69951	1.33087	2.69941	-0.775711	2.69905	1.14687	2.69917	-1.46789
2.70284	1.33069	2.70274	-0.775424	2.70238	1.14532	2.7025	-1.4687
2.70617	1.33031	2.70607	-0.775154	2.70571	1.14378	2.70583	-1.46938
2.7095	1.32994	2.7094	-0.775506	2.70904	1.14233	2.70916	-1.46955
2.71283	1.32959	2.71273	-0.776398	2.71237	1.14264	2.71249	-1.46934
2.71616	1.32928	2.71606	-0.77729	2.7157	1.14295	2.71582	-1.46918
2.71949	1.32898	2.71939	-0.778235	2.71903	1.14325	2.71915	-1.46941
2.72282	1.32886	2.72272	-0.779187	2.72236	1.1431	2.72248	-1.47003
2.72615	1.32939	2.72605	-0.780128	2.72569	1.14291	2.72581	-1.47063
2.72948	1.3299	2.72938	-0.780709	2.72902	1.1427	2.72914	-1.47026
2.73281	1.33007	2.73271	-0.780267	2.73235	1.14152	2.73247	-1.4688
2.73614	1.32851	2.73604	-0.779824	2.73568	1.14006	2.7358	-1.46736
2.73948	1.32695	2.73937	-0.779377	2.73901	1.13861	2.73913	-1.46603
2.74281	1.32556	2.7427	-0.778942	2.74234	1.13847	2.74246	-1.46486
2.74614	1.32597	2.74603	-0.778506	2.74567	1.1391	2.74579	-1.46368
2.74947	1.32637	2.74936	-0.778114	2.749	1.13971	2.74912	-1.46338
2.7528	1.32672	2.75269	-0.778731	2.75233	1.13942	2.75245	-1.46446
2.75613	1.3261	2.75603	-0.779329	2.75567	1.13821	2.75578	-1.46585
2.75946	1.32531	2.75935	-0.779949	2.759	1.13701	2.75911	-1.46662
2.76279	1.32451	2.76268	-0.781149	2.76233	1.13663	2.76244	-1.46624
2.76612	1.32367	2.76602	-0.782479	2.76566	1.13747	2.76577	-1.46544
2.76945	1.32276	2.76935	-0.783779	2.76898	1.1383	2.7691	-1.465
2.77278	1.32189	2.77268	-0.783923	2.77231	1.13856	2.77243	-1.46535
2.77611	1.32168	2.77601	-0.78378	2.77564	1.13709	2.77576	-1.46608
2.77944	1.32187	2.77934	-0.783631	2.77897	1.13562	2.77909	-1.46655
2.78277	1.32206	2.78267	-0.783259	2.78231	1.13453	2.78242	-1.4664
2.78611	1.32208	2.786	-0.782765	2.78564	1.13557	2.78575	-1.46588
2.78944	1.32194	2.78933	-0.782305	2.78897	1.13661	2.78908	-1.46561
2.79277	1.32183	2.79266	-0.782831	2.7923	1.13764	2.79241	-1.46615
2.7961	1.32211	2.79599	-0.783922	2.79562	1.13626	2.79574	-1.46737
2.79943	1.32291	2.79932	-0.784984	2.79895	1.13487	2.79907	-1.46853
2.80276	1.3237	2.80265	-0.785233	2.80228	1.13349	2.8024	-1.46945
2.80609	1.32453	2.80598	-0.784674	2.80561	1.13345	2.80573	-1.47016
2.80942	1.32535	2.80931	-0.78412	2.80895	1.13359	2.80906	-1.47087
2.81275	1.32617	2.81264	-0.783218	2.81228	1.13374	2.81239	-1.47173
2.81608	1.32688	2.81597	-0.7822	2.81561	1.1343	2.81572	-1.47277
2.81941	1.3269	2.8193	-0.781188	2.81894	1.13501	2.81905	-1.47381
2.82274	1.32691	2.82263	-0.780642	2.82226	1.13571	2.82238	-1.47479
2.82607	1.3269	2.82596	-0.781213	2.82559	1.13539	2.82571	-1.47568
2.8294	1.32641	2.82929	-0.781783	2.82892	1.13447	2.82904	-1.47656
2.83274	1.32592	2.83262	-0.782243	2.83225	1.13353	2.83237	-1.4768
2.83607	1.32548	2.83595	-0.781056	2.83559	1.1333	2.8357	-1.47608
2.8394	1.32588	2.83928	-0.779875	2.83892	1.13379	2.83903	-1.47521
2.84273	1.32648	2.84261	-0.778724	2.84225	1.13429	2.84236	-1.47495
2.84606	1.32707	2.84594	-0.7782	2.84558	1.13426	2.84569	-1.47572
2.84939	1.32735	2.84928	-0.777726	2.8489	1.13354	2.84902	-1.47674
2.85272	1.32751	2.85261	-0.777269	2.85223	1.13281	2.85235	-1.47699
2.85605	1.32765	2.85594	-0.777689	2.85556	1.13254	2.85568	-1.47575
2.85938	1.32753	2.85927	-0.778391	2.85889	1.13355	2.85901	-1.47392
2.86271	1.32735	2.8626	-0.77908	2.86223	1.13458	2.86234	-1.47256
2.86604	1.32718	2.86593	-0.779124	2.86556	1.13538	2.86567	-1.47228
2.86937	1.32716	2.86926	-0.779086	2.86889	1.13467	2.869	-1.47265
2.8727	1.32734	2.87259	-0.779041	2.87222	1.13392	2.87233	-1.47274
2.87603	1.3275	2.87592	-0.777243	2.87555	1.13317	2.87566	-1.47203
2.87936	1.32726	2.87925	-0.774377	2.87887	1.13419	2.87899	-1.47075
2.8827	1.32645	2.88258	-0.771518	2.8822	1.13535	2.88232	-1.46958
2.88603	1.32565	2.88591	-0.770494	2.88553	1.13652	2.88565	-1.46881
2.88936	1.32491	2.88924	-0.770656	2.88887	1.13693	2.88898	-1.46841
2.89269	1.32439	2.89257	-0.770817	2.8922	1.13713	2.89231	-1.468
2.89602	1.32387	2.8959	-0.770807	2.89553	1.13732	2.89564	-1.46753
2.89935	1.32354	2.89923	-0.771184	2.89886	1.13758	2.89897	-1.467
2.90268	1.32458	2.90256	-0.77156	2.90219	1.13787	2.9023	-1.46651
2.90601	1.32562	2.90589	-0.771716	2.90552	1.13816	2.90564	-1.46634
2.90934	1.32661	2.90922	-0.771069	2.90885	1.13803	2.90896	-1.46657
2.91267	1.32639	2.91255	-0.770424	2.91218	1.13742	2.91229	-1.46679
2.916	1.32614	2.91588	-0.770217	2.91551	1.13679	2.91562	-1.46704
2.91933	1.32588	2.91921	-0.770984	2.91884	1.13653	2.91895	-1.46733
2.92266	1.32542	2.92254	-0.771765	2.92217	1.13682	2.92229	-1.46764
2.92599	1.3249	2.92587	-0.772144	2.9255	1.13712	2.92562	-1.46744
2.92932	1.32442	2.9292	-0.771178	2.92883	1.1372	2.92895	-1.46645
2.93266	1.32462	2.93253	-0.770193	2.93216	1.13676	2.93228	-1.46535
2.93599	1.32511	2.93586	-0.769253	2.93549	1.13629	2.9356	-1.46453
2.93932	1.32559	2.93919	-0.768845	2.93882	1.1358	2.93894	-1.46422
2.94265	1.32548	2.94252	-0.768444	2.94215	1.13529	2.94227	-1.46406
2.94598	1.32488	2.94586	-0.768047	2.94548	1.13478	2.9456	-1.46388
2.94931	1.32429	2.94919	-0.76833	2.94881	1.13428	2.94893	-1.46358
2.95264	1.32385	2.95252	-0.768689	2.95214	1.13408	2.95226	-1.46312
2.95597	1.32351	2.95585	-0.769049	2.95547	1.1339	2.95559	-1.46317
2.9593	1.32317	2.95918	-0.769885	2.9588	1.13372	2.95892	-1.46443
2.96263	1.32285	2.96251	-0.77079	2.96213	1.13352	2.96225	-1.46635
2.96596	1.32254	2.96584	-0.771697	2.96546	1.13322	2.96558	-1.46795
2.96929	1.32223	2.96917	-0.771969	2.96879	1.13292	2.96891	-1.46864
2.97262	1.32194	2.9725	-0.771857	2.97212	1.13218	2.97224	-1.46873
2.97595	1.32176	2.97583	-0.771734	2.97545	1.13128	2.97557	-1.46894
2.97928	1.32159	2.97916	-0.772541	2.97878	1.13037	2.9789	-1.46963
2.98262	1.32148	2.98249	-0.773935	2.98211	1.13016	2.98223	-1.47074
2.98595	1.32173	2.98582	-0.775342	2.98544	1.13043	2.98556	-1.47165
2.98928	1.32197	2.98915	-0.77655	2.98877	1.13073	2.98889	-1.47152
2.99261	1.32218	2.99248	-0.77754	2.9921	1.13126	2.99222	-1.47023
2.99594	1.32104	2.99581	-0.778526	2.99543	1.13201	2.99555	-1.46898
2.99927	1.31994	2.99914	-0.778649	2.99876	1.13279	2.99888	-1.46813
3.0026	1.31884	3.00247	-0.777579	3.00209	1.13322	3.00221	-1.46781
3.00593	1.31775	3.0058	-0.776497	3.00542	1.13313	3.00554	-1.4675
3.00926	1.31665	3.00913	-0.776295	3.00875	1.133	3.00887	-1.46758
3.01259	1.31557	3.01246	-0.777999	3.01208	1.13277	3.0122	-1.46829
3.01592	1.3152	3.01579	-0.779713	3.01541	1.13217	3.01553	-1.46903
3.01925	1.3151	3.01912	-0.781046	3.01874	1.13155	3.01886	-1.46992
3.02258	1.315	3.02245	-0.781324	3.02207	1.13114	3.02219	-1.47112
3.02591	1.31541	3.02578	-0.7816	3.0254	1.1318	3.02552	-1.47237
3.02925	1.31612	3.02912	-0.781753	3.02873	1.13252	3.02885	-1.47329
3.03258	1.31682	3.03245	-0.781358	3.03206	1.13322	3.03218	-1.47351
3.03591	1.31692	3.03578	-0.780949	3.03539	1.13352	3.03551	-1.47353
3.03924	1.31647	3.03911	-0.780545	3.03872	1.13378	3.03884	-1.47335
3.04257	1.31602	3.04244	-0.779956	3.04205	1.13404	3.04217	-1.47273
3.0459	1.3157	3.04577	-0.779348	3.04538	1.13336	3.0455	-1.47188
3.04923	1.31553	3.0491	-0.77874	3.04871	1.13257	3.04883	-1.47106
3.05256	1.31536	3.05243	-0.777032	3.05204	1.13178	3.05216	-1.47033
3.05589	1.31505	3.05576	-0.775181	3.05537	1.13168	3.05549	-1.46966
3.05922	1.31454	3.05909	-0.773322	3.0587	1.13186	3.05882	-1.46887
3.06255	1.31404	3.06242	-0.77337	3.06203	1.13205	3.06215	-1.46775
3.06588	1.31345	3.06575	-0.773769	3.06536	1.13219	3.06548	-1.46636
3.06921	1.3121	3.06908	-0.774174	3.06869	1.13214	3.06881	-1.4652
3.07254	1.31072	3.07241	-0.773708	3.07202	1.13208	3.07214	-1.46507
3.07587	1.30941	3.07574	-0.772942	3.07535	1.13159	3.07547	-1.46602
3.07921	1.3104	3.07907	-0.772156	3.07868	1.1309	3.0788	-1.46693
3.08254	1.31139	3.0824	-0.771251	3.08201	1.1302	3.08213	-1.46763
3.08587	1.31239	3.08573	-0.770516	3.08534	1.12926	3.08546	-1.46806
3.0892	1.31209	3.08906	-0.769785	3.08867	1.12806	3.08879	-1.46845
3.09253	1.31172	3.09239	-0.769583	3.092	1.12686	3.09212	-1.46818
3.09586	1.31134	3.09572	-0.769502	3.09533	1.12592	3.09545	-1.46686
3.09919	1.31146	3.09905	-0.769424	3.09866	1.12568	3.09878	-1.46555
3.10252	1.3116	3.10238	-0.769243	3.10199	1.12551	3.10211	-1.46444
3.10585	1.31173	3.10571	-0.769295	3.10532	1.12537	3.10544	-1.4637
3.10918	1.31143	3.10904	-0.769355	3.10865	1.12509	3.10877	-1.46298
3.11251	1.31092	3.11237	-0.769418	3.11198	1.12481	3.1121	-1.4627
3.11584	1.3104	3.11571	-0.76974	3.11531	1.12447	3.11543	-1.46335
3.11917	1.30975	3.11903	-0.770073	3.11864	1.12392	3.11876	-1.46419
3.1225	1.30912	3.12236	-0.770151	3.12197	1.12335	3.12209	-1.46456
3.12584	1.30847	3.12569	-0.76938	3.1253	1.12278	3.12542	-1.46388
3.12917	1.30758	3.12903	-0.768591	3.12863	1.12212	3.12875	-1.46285
3.1325	1.30642	3.13236	-0.768007	3.13196	1.12148	3.13208	-1.46215
3.13583	1.30526	3.13569	-0.769273	3.13529	1.12083	3.13541	-1.46235
3.13916	1.30439	3.13902	-0.770686	3.13862	1.12037	3.13874	-1.46308
3.14249	1.30401	3.14235	-0.77211	3.14195	1.11999	3.14207	-1.46385
3.14582	1.30362	3.14568	-0.771776	3.14528	1.1196	3.1454	-1.46473
3.14915	1.30367	3.14901	-0.770979	3.14861	1.11873	3.14873	-1.46569
3.15248	1.3045	3.15234	-0.770159	3.15194	1.11758	3.15206	-1.46653
3.15581	1.30533	3.15567	-0.769263	3.15527	1.1164	3.15539	-1.4668
3.15914	1.306	3.159	-0.768536	3.1586	1.11595	3.15872	-1.46645
3.16247	1.30581	3.16233	-0.767818	3.16193	1.11608	3.16205	-1.46611
3.1658	1.30562	3.16566	-0.768707	3.16526	1.11626	3.16538	-1.46578
3.16913	1.30536	3.16899	-0.770269	3.16859	1.11674	3.16871	-1.46549
3.17247	1.30563	3.17232	-0.771862	3.17192	1.11755	3.17204	-1.46523
3.1758	1.30595	3.17565	-0.772556	3.17525	1.1184	3.17537	-1.46561
3.17913	1.30628	3.17898	-0.772423	3.17858	1.11914	3.1787	-1.46709
3.18246	1.30698	3.18231	-0.772251	3.18191	1.11966	3.18203	-1.46857
3.18579	1.30753	3.18564	-0.772337	3.18524	1.12017	3.18536	-1.46964
3.18912	1.30807	3.18897	-0.772825	3.18857	1.12034	3.18869	-1.46993
3.19245	1.30851	3.1923	-0.773341	3.1919	1.11933	3.19202	-1.47021
3.19578	1.30895	3.19563	-0.773955	3.19523	1.11819	3.19535	-1.47004
3.19911	1.30939	3.19896	-0.774767	3.19856	1.1169	3.19868	-1.46894
3.20244	1.31023	3.20229	-0.775595	3.20189	1.11502	3.20201	-1.46772
3.20577	1.3113	3.20562	-0.776644	3.20522	1.11304	3.20534	-1.4671
3.2091	1.31239	3.20896	-0.778402	3.20855	1.11114	3.20867	-1.4678
3.21243	1.31249	3.21229	-0.780209	3.21188	1.11103	3.212	-1.46883
3.21577	1.31207	3.21562	-0.781655	3.21521	1.11117	3.21533	-1.46972
3.21909	1.31164	3.21895	-0.781419	3.21854	1.11131	3.21866	-1.47025
3.22243	1.31138	3.22228	-0.781066	3.22187	1.11044	3.22199	-1.47061
3.22576	1.31122	3.22561	-0.780711	3.2252	1.10933	3.22532	-1.47089
3.22909	1.31106	3.22894	-0.780212	3.22853	1.10821	3.22865	-1.47093
3.23242	1.31082	3.23227	-0.779702	3.23186	1.1078	3.23198	-1.47083
3.23575	1.31018	3.2356	-0.779202	3.23519	1.10758	3.23531	-1.47076
3.23908	1.30953	3.23893	-0.78087	3.23852	1.10738	3.23864	-1.47079
3.24241	1.30907	3.24226	-0.78283	3.24185	1.10703	3.24197	-1.47093
3.24574	1.3091	3.24559	-0.7848	3.24518	1.10661	3.2453	-1.47106
3.24907	1.30913	3.24892	-0.784825	3.24851	1.10619	3.24863	-1.47114
3.2524	1.30903	3.25225	-0.784324	3.25184	1.10558	3.25196	-1.47117
3.25573	1.30895	3.25558	-0.783792	3.25517	1.10483	3.25529	-1.47115
3.25906	1.30887	3.25891	-0.782892	3.2585	1.10404	3.25862	-1.47076
3.26239	1.30889	3.26224	-0.781852	3.26183	1.10311	3.26195	-1.46986
3.26573	1.30831	3.26557	-0.780798	3.26516	1.10204	3.26528	-1.46898
3.26906	1.30772	3.2689	-0.779811	3.26849	1.10096	3.26861	-1.46839
3.27239	1.30711	3.27223	-0.778905	3.27182	1.10006	3.27194	-1.46831
3.27572	1.30662	3.27556	-0.778007	3.27515	1.0997	3.27527	-1.46824
3.27905	1.30615	3.27889	-0.777316	3.27848	1.09942	3.2786	-1.46837
3.28238	1.3057	3.28222	-0.776823	3.28181	1.09942	3.28193	-1.46893
3.28571	1.30535	3.28555	-0.776345	3.28514	1.10078	3.28526	-1.46952
3.28904	1.30502	3.28888	-0.775729	3.28847	1.10234	3.28859	-1.4697
3.29237	1.30469	3.29221	-0.774923	3.2918	1.10401	3.29192	-1.4689
3.2957	1.30525	3.29554	-0.774099	3.29513	1.10493	3.29525	-1.46796
3.29903	1.30638	3.29887	-0.773592	3.29846	1.10574	3.29858	-1.46711
3.30236	1.30754	3.3022	-0.773864	3.30179	1.10647	3.30191	-1.46648
3.30569	1.30858	3.30554	-0.774212	3.30512	1.10714	3.30524	-1.4659
3.30902	1.30946	3.30887	-0.774475	3.30845	1.10783	3.30857	-1.46544
3.31236	1.31033	3.3122	-0.774418	3.31178	1.10854	3.3119	-1.46531
3.31569	1.31083	3.31553	-0.77433	3.31511	1.10851	3.31523	-1.46529
3.31902	1.31087	3.31886	-0.774038	3.31844	1.10821	3.31856	-1.46513
3.32235	1.31089	3.32219	-0.771272	3.32177	1.10789	3.3219	-1.4646
3.32568	1.31087	3.32552	-0.768256	3.3251	1.10773	3.32523	-1.46394
3.32901	1.31072	3.32885	-0.765301	3.32843	1.10766	3.32856	-1.46324
3.33234	1.31057	3.33218	-0.764409	3.33176	1.10759	3.33189	-1.46243
3.33567	1.31066	3.33551	-0.763826	3.33509	1.10761	3.33521	-1.46159
3.339	1.31144	3.33884	-0.763252	3.33842	1.1077	3.33854	-1.46095
3.34233	1.31224	3.34217	-0.763858	3.34175	1.1078	3.34187	-1.46113
3.34566	1.31268	3.3455	-0.764704	3.34508	1.108	3.3452	-1.46201
3.34899	1.3117	3.34883	-0.765566	3.34841	1.1083	3.34854	-1.46286
3.35232	1.31066	3.35216	-0.766678	3.35174	1.10861	3.35187	-1.46349
3.35565	1.30978	3.35549	-0.767897	3.35507	1.10865	3.3552	-1.46386
3.35898	1.30994	3.35882	-0.769125	3.3584	1.10841	3.35853	-1.46418
3.36232	1.31015	3.36215	-0.769843	3.36173	1.10814	3.36186	-1.46419
3.36565	1.31027	3.36548	-0.770239	3.36506	1.10812	3.36519	-1.46366
3.36898	1.30866	3.36881	-0.770605	3.36839	1.10843	3.36852	-1.46315
3.37231	1.30696	3.37214	-0.770215	3.37172	1.10879	3.37185	-1.46318
3.37564	1.30525	3.37547	-0.769443	3.37505	1.109	3.37518	-1.46432
3.37897	1.30483	3.3788	-0.768638	3.37838	1.10851	3.37851	-1.46546
3.3823	1.30456	3.38213	-0.768137	3.38171	1.10788	3.38184	-1.46586
3.38563	1.30429	3.38546	-0.767823	3.38504	1.10731	3.38517	-1.4644
3.38896	1.30497	3.3888	-0.767525	3.38837	1.1074	3.3885	-1.46283
3.39229	1.30581	3.39213	-0.767422	3.3917	1.10763	3.39183	-1.46147
3.39562	1.30667	3.39546	-0.767739	3.39503	1.10774	3.39516	-1.46067
3.39895	1.30681	3.39879	-0.768105	3.39836	1.10681	3.39849	-1.45999
3.40228	1.30665	3.40212	-0.768535	3.40169	1.10566	3.40182	-1.45931
3.40561	1.30647	3.40545	-0.769781	3.40502	1.10453	3.40515	-1.45861
3.40895	1.30667	3.40878	-0.771137	3.40835	1.10372	3.40848	-1.45791
3.41228	1.30713	3.41211	-0.772551	3.41168	1.10302	3.41181	-1.45728
3.41561	1.30761	3.41544	-0.773388	3.41501	1.10234	3.41514	-1.4569
3.41894	1.30794	3.41877	-0.774148	3.41834	1.10115	3.41847	-1.45666
3.42227	1.30808	3.4221	-0.774863	3.42167	1.09972	3.4218	-1.45644
3.4256	1.30821	3.42543	-0.774287	3.425	1.09827	3.42513	-1.45626
3.42893	1.30857	3.42876	-0.773494	3.42833	1.0972	3.42846	-1.45604
3.43226	1.30967	3.43209	-0.772695	3.43166	1.09642	3.43179	-1.45581
3.43559	1.31081	3.43542	-0.771798	3.43499	1.09568	3.43512	-1.45552
3.43892	1.31178	3.43875	-0.77086	3.43832	1.09509	3.43845	-1.45519
3.44225	1.31176	3.44208	-0.769919	3.44165	1.09463	3.44178	-1.45489
3.44558	1.31167	3.44541	-0.769556	3.44498	1.0942	3.44511	-1.45484
3.44891	1.31165	3.44874	-0.769409	3.44831	1.09344	3.44844	-1.45524
3.45224	1.31274	3.45207	-0.769279	3.45164	1.0922	3.45177	-1.45555
3.45558	1.31392	3.4554	-0.770245	3.45497	1.09089	3.4551	-1.45507
3.45891	1.31511	3.45873	-0.771914	3.4583	1.08968	3.45843	-1.45299
3.46224	1.31573	3.46206	-0.773668	3.46163	1.08887	3.46176	-1.45094
3.46557	1.31627	3.46539	-0.774691	3.46496	1.08814	3.46509	-1.45004
3.4689	1.31681	3.46872	-0.775019	3.46829	1.08737	3.46842	-1.45209
3.47223	1.31545	3.47205	-0.775256	3.47162	1.08626	3.47175	-1.45423
3.47556	1.3136	3.47538	-0.775259	3.47495	1.08507	3.47508	-1.45617
3.47889	1.31173	3.47871	-0.774955	3.47828	1.08399	3.47841	-1.45755
3.48222	1.31111	3.48204	-0.774609	3.48161	1.08436	3.48174	-1.45876
3.48555	1.311	3.48537	-0.774116	3.48494	1.08511	3.48507	-1.46001
3.48888	1.31093	3.48871	-0.773567	3.48827	1.08587	3.4884	-1.46146
3.49221	1.3107	3.49204	-0.773013	3.4916	1.08626	3.49173	-1.46302
3.49554	1.31038	3.49537	-0.772625	3.49493	1.08652	3.49506	-1.46452
3.49887	1.31007	3.4987	-0.772327	3.49826	1.08676	3.49839	-1.46579
3.5022	1.30962	3.50203	-0.772042	3.50159	1.08762	3.50172	-1.46695
3.50554	1.30895	3.50536	-0.771918	3.50492	1.08878	3.50505	-1.46791
3.50887	1.30827	3.50869	-0.772673	3.50825	1.08998	3.50838	-1.46805
3.5122	1.30752	3.51202	-0.773576	3.51158	1.0904	3.51171	-1.4676
3.51553	1.30663	3.51535	-0.774459	3.51491	1.09016	3.51504	-1.46713
3.51886	1.30574	3.51868	-0.775096	3.51824	1.08981	3.51837	-1.4666
3.52219	1.30495	3.52201	-0.77569	3.52157	1.09011	3.5217	-1.46603
3.52552	1.30457	3.52534	-0.776286	3.5249	1.0912	3.52503	-1.46555
3.52885	1.30423	3.52867	-0.775082	3.52823	1.09244	3.52836	-1.46547
3.53218	1.30389	3.532	-0.773545	3.53156	1.09318	3.53169	-1.46592
3.53551	1.30365	3.53533	-0.771997	3.53489	1.09285	3.53502	-1.46643
3.53884	1.3034	3.53866	-0.77084	3.53822	1.0923	3.53835	-1.46754
3.54217	1.30316	3.54199	-0.769758	3.54155	1.09187	3.54168	-1.46988
3.5455	1.30239	3.54532	-0.768676	3.54488	1.09182	3.54501	-1.4722
3.54883	1.30155	3.54865	-0.76775	3.54821	1.09186	3.54834	-1.47389
3.55217	1.30071	3.55198	-0.766926	3.55154	1.09189	3.55167	-1.47384
3.5555	1.30053	3.55531	-0.766115	3.55487	1.09187	3.555	-1.47378
3.55883	1.30053	3.55864	-0.765445	3.5582	1.09184	3.55833	-1.47372
3.56216	1.30055	3.56197	-0.764894	3.56153	1.09183	3.56166	-1.47365
3.56549	1.30071	3.5653	-0.76436	3.56486	1.09174	3.56499	-1.47358
3.56882	1.301	3.56864	-0.764312	3.56819	1.09158	3.56832	-1.4735
3.57215	1.30131	3.57197	-0.764863	3.57152	1.09141	3.57165	-1.47334
3.57548	1.30083	3.5753	-0.765509	3.57485	1.09139	3.57498	-1.47314
3.57881	1.29972	3.57863	-0.766396	3.57818	1.09144	3.57831	-1.47304
3.58214	1.29855	3.58196	-0.767591	3.58151	1.0915	3.58164	-1.47323
3.58547	1.29808	3.58529	-0.768836	3.58484	1.09131	3.58497	-1.47354
3.5888	1.29852	3.58862	-0.769778	3.58817	1.09099	3.5883	-1.47386
3.59213	1.29905	3.59195	-0.769764	3.5915	1.09065	3.59163	-1.47424
3.59546	1.2996	3.59528	-0.769586	3.59483	1.09124	3.59496	-1.47467
3.59879	1.30011	3.59861	-0.769334	3.59816	1.09265	3.59829	-1.47517
3.60213	1.30062	3.60194	-0.768712	3.60149	1.09422	3.60162	-1.47602
3.60546	1.30105	3.60527	-0.768027	3.60482	1.09479	3.60495	-1.4772
3.60879	1.30121	3.6086	-0.767371	3.60815	1.09418	3.60828	-1.47821
3.61212	1.30133	3.61193	-0.768749	3.61148	1.09332	3.61161	-1.47833
3.61545	1.30148	3.61526	-0.770514	3.61481	1.09318	3.61494	-1.4774
3.61878	1.30185	3.61859	-0.772283	3.61814	1.09444	3.61827	-1.47653
3.62211	1.30223	3.62192	-0.772372	3.62147	1.09603	3.6216	-1.47593
3.62544	1.30261	3.62525	-0.772004	3.6248	1.09749	3.62493	-1.47557
3.62877	1.30323	3.62858	-0.771611	3.62813	1.09838	3.62826	-1.47518
3.6321	1.30391	3.63191	-0.772137	3.63146	1.09913	3.63159	-1.47467
3.63543	1.30459	3.63524	-0.77302	3.63479	1.0999	3.63492	-1.47411
3.63876	1.30527	3.63857	-0.77394	3.63812	1.10094	3.63825	-1.47355
3.64209	1.30593	3.6419	-0.774392	3.64145	1.10205	3.64158	-1.47288
3.64542	1.30658	3.64523	-0.774595	3.64478	1.10307	3.64491	-1.47186
3.64875	1.30646	3.64856	-0.774767	3.64811	1.10302	3.64824	-1.47081
3.65209	1.3059	3.65189	-0.774981	3.65144	1.10268	3.65157	-1.46989
3.65542	1.3053	3.65522	-0.775166	3.65477	1.10233	3.6549	-1.46949
3.65875	1.30522	3.65855	-0.775343	3.6581	1.10163	3.65823	-1.46917
3.66208	1.30553	3.66188	-0.774594	3.66143	1.10081	3.66156	-1.46877
3.66541	1.30588	3.66521	-0.772598	3.66476	1.09999	3.66489	-1.46803
3.66874	1.30603	3.66855	-0.770354	3.66809	1.09899	3.66822	-1.46718
3.67207	1.30593	3.67188	-0.769	3.67142	1.09794	3.67155	-1.46638
3.6754	1.30579	3.67521	-0.769145	3.67475	1.0969	3.67488	-1.46581
3.67873	1.30569	3.67854	-0.769582	3.67808	1.09591	3.67821	-1.46535
3.68206	1.30573	3.68187	-0.769933	3.68141	1.09484	3.68154	-1.46488
3.68539	1.3058	3.6852	-0.770449	3.68474	1.09372	3.68487	-1.46436
3.68872	1.30589	3.68853	-0.771008	3.68807	1.09333	3.6882	-1.46379
3.69205	1.30611	3.69186	-0.771309	3.6914	1.09366	3.69153	-1.4633
3.69538	1.30634	3.69519	-0.770358	3.69473	1.09416	3.69486	-1.46315
3.69872	1.30651	3.69852	-0.769142	3.69806	1.09417	3.69819	-1.46337
3.70205	1.30635	3.70185	-0.767998	3.70139	1.09357	3.70152	-1.46357
3.70538	1.30616	3.70518	-0.768358	3.70472	1.09283	3.70485	-1.46349
3.70871	1.30598	3.70851	-0.7691	3.70805	1.09198	3.70818	-1.46299
3.71204	1.3057	3.71184	-0.769856	3.71138	1.09089	3.71151	-1.46254
3.71537	1.30538	3.71517	-0.770159	3.71471	1.08973	3.71484	-1.46253
3.7187	1.30505	3.7185	-0.770223	3.71804	1.0887	3.71817	-1.46342
3.72203	1.30495	3.72183	-0.770256	3.72137	1.08805	3.7215	-1.4643
3.72536	1.30494	3.72516	-0.770731	3.7247	1.08751	3.72484	-1.46517
3.72869	1.30494	3.72849	-0.771459	3.72803	1.08702	3.72817	-1.46602
3.73202	1.30502	3.73182	-0.772223	3.73136	1.08704	3.73149	-1.46688
3.73535	1.30516	3.73515	-0.772882	3.73469	1.08723	3.73482	-1.46773
3.73868	1.3053	3.73848	-0.773421	3.73802	1.08741	3.73815	-1.46854
3.74201	1.30532	3.74181	-0.773936	3.74135	1.08786	3.74148	-1.46932
3.74534	1.30522	3.74514	-0.774562	3.74468	1.08839	3.74482	-1.47016
3.74868	1.30511	3.74848	-0.775429	3.74801	1.08892	3.74815	-1.47118
3.75201	1.30479	3.75181	-0.776341	3.75134	1.08993	3.75148	-1.47222
3.75534	1.3042	3.75514	-0.776727	3.75467	1.09114	3.75481	-1.47315
3.75867	1.30357	3.75847	-0.77625	3.758	1.09237	3.75814	-1.47342
3.762	1.30296	3.7618	-0.775609	3.76133	1.09273	3.76147	-1.47347
3.76533	1.30238	3.76513	-0.774893	3.76466	1.09262	3.7648	-1.47353
3.76866	1.3018	3.76846	-0.774237	3.76799	1.09244	3.76813	-1.47366
3.77199	1.30137	3.77179	-0.773608	3.77132	1.09172	3.77146	-1.47384
3.77532	1.3014	3.77512	-0.773497	3.77465	1.09062	3.77479	-1.47398
3.77865	1.3015	3.77845	-0.774639	3.77798	1.08944	3.77812	-1.47396
3.78198	1.30158	3.78178	-0.776058	3.78131	1.08891	3.78145	-1.47382
3.78531	1.30172	3.78511	-0.777278	3.78464	1.089	3.78478	-1.47372
3.78864	1.30188	3.78844	-0.777749	3.78797	1.08924	3.78811	-1.47378
3.79197	1.30206	3.79177	-0.778049	3.7913	1.08941	3.79144	-1.47399
3.79531	1.30241	3.7951	-0.778407	3.79463	1.08949	3.79477	-1.47412
3.79864	1.30279	3.79843	-0.77867	3.79796	1.08954	3.7981	-1.47364
3.80197	1.30316	3.80176	-0.778907	3.80129	1.08948	3.80143	-1.47219
3.8053	1.30312	3.80509	-0.77913	3.80462	1.08912	3.80476	-1.47084
3.80863	1.30299	3.80842	-0.779107	3.80795	1.08867	3.80809	-1.47013
3.81196	1.30285	3.81175	-0.779025	3.81128	1.0882	3.81142	-1.47094
3.81529	1.30262	3.81508	-0.778943	3.81461	1.08777	3.81475	-1.47174
3.81862	1.30237	3.81841	-0.778883	3.81794	1.08736	3.81808	-1.47232
3.82195	1.30212	3.82174	-0.778801	3.82127	1.08692	3.82141	-1.47216
3.82528	1.30222	3.82507	-0.778714	3.8246	1.08627	3.82474	-1.47199
3.82861	1.30259	3.8284	-0.778576	3.82793	1.08553	3.82807	-1.47164
3.83194	1.303	3.83173	-0.778488	3.83126	1.0848	3.8314	-1.47038
3.83527	1.30315	3.83506	-0.778418	3.83459	1.08379	3.83473	-1.46911
3.8386	1.30304	3.83839	-0.778813	3.83792	1.08266	3.83806	-1.46802
3.84194	1.3029	3.84172	-0.77942	3.84125	1.08154	3.84139	-1.46781
3.84527	1.30323	3.84505	-0.780051	3.84458	1.08137	3.84472	-1.46779
3.8486	1.30439	3.84839	-0.780543	3.84791	1.08175	3.84805	-1.46776
3.85193	1.30567	3.85172	-0.781038	3.85124	1.0822	3.85138	-1.46763
3.85526	1.30654	3.85505	-0.781543	3.85457	1.08278	3.85471	-1.46741
3.85859	1.30612	3.85838	-0.781544	3.8579	1.08346	3.85804	-1.46724
3.86192	1.30549	3.86171	-0.780802	3.86123	1.08416	3.86137	-1.4673
3.86525	1.30508	3.86504	-0.779897	3.86456	1.08413	3.8647	-1.46758
3.86858	1.30595	3.86837	-0.779253	3.86789	1.08332	3.86803	-1.46787
3.87191	1.30701	3.8717	-0.779139	3.87122	1.08233	3.87136	-1.46817
3.87524	1.308	3.87503	-0.779147	3.87455	1.08143	3.87469	-1.4683
3.87857	1.30749	3.87836	-0.779038	3.87788	1.08068	3.87802	-1.46848
3.8819	1.30671	3.88169	-0.778559	3.88121	1.07998	3.88135	-1.46906
3.88524	1.30593	3.88502	-0.77798	3.88454	1.07956	3.88468	-1.47032
3.88856	1.30537	3.88835	-0.777556	3.88787	1.07977	3.88801	-1.47149
3.8919	1.30486	3.89168	-0.777977	3.8912	1.08018	3.89134	-1.47188
3.89523	1.30434	3.89501	-0.778636	3.89453	1.08037	3.89467	-1.47075
3.89856	1.30431	3.89834	-0.779394	3.89786	1.07983	3.898	-1.46963
3.90189	1.30448	3.90167	-0.780906	3.90119	1.07901	3.90133	-1.46874
3.90522	1.30467	3.905	-0.782626	3.90452	1.07827	3.90466	-1.46849
3.90855	1.30455	3.90833	-0.784342	3.90785	1.07812	3.90799	-1.46822
3.91188	1.30422	3.91166	-0.784958	3.91118	1.0782	3.91132	-1.46802
3.91521	1.30386	3.91499	-0.78531	3.91451	1.0783	3.91465	-1.46847
3.91854	1.3035	3.91832	-0.78568	3.91784	1.07883	3.91798	-1.46895
3.92187	1.30315	3.92165	-0.785212	3.92117	1.07955	3.92131	-1.46961
3.9252	1.30282	3.92498	-0.784264	3.9245	1.08028	3.92464	-1.47075
3.92853	1.30189	3.92831	-0.783249	3.92783	1.08043	3.92797	-1.47184
3.93187	1.29999	3.93165	-0.782397	3.93116	1.08021	3.9313	-1.47273
3.9352	1.29791	3.93498	-0.78172	3.93449	1.07995	3.93463	-1.47245
3.93853	1.29602	3.93831	-0.781085	3.93782	1.07903	3.93796	-1.47214
3.94186	1.29477	3.94164	-0.781186	3.94115	1.07772	3.94129	-1.47192
3.94519	1.29364	3.94497	-0.782039	3.94448	1.07637	3.94462	-1.4721
3.94852	1.29268	3.9483	-0.783058	3.94781	1.07526	3.94795	-1.47234
3.95185	1.29191	3.95163	-0.78373	3.95114	1.07446	3.95128	-1.47235
3.95518	1.29117	3.95496	-0.783874	3.95447	1.07375	3.95461	-1.47104
3.95851	1.29037	3.95829	-0.783888	3.9578	1.07349	3.95794	-1.46929
3.96184	1.28965	3.96162	-0.783939	3.96113	1.07374	3.96127	-1.46776
3.96517	1.28896	3.96495	-0.784072	3.96446	1.07411	3.9646	-1.46751
3.9685	1.28826	3.96828	-0.784229	3.96779	1.07413	3.96793	-1.46778
3.97183	1.2879	3.97161	-0.784276	3.97112	1.07341	3.97126	-1.468
3.97516	1.28764	3.97494	-0.783853	3.97445	1.07243	3.97459	-1.46779
3.97849	1.2874	3.97827	-0.783295	3.97778	1.07123	3.97792	-1.46745
3.98183	1.28684	3.9816	-0.782577	3.98111	1.06983	3.98125	-1.46708
3.98516	1.28615	3.98493	-0.780424	3.98444	1.06838	3.98458	-1.46654
3.98849	1.28543	3.98826	-0.777802	3.98777	1.06708	3.98791	-1.46584
3.99182	1.28534	3.99159	-0.775167	3.9911	1.06609	3.99124	-1.46517
3.99515	1.28571	3.99492	-0.773323	3.99443	1.06522	3.99457	-1.46484
3.99848	1.28615	3.99825	-0.771759	3.99776	1.06451	3.9979	-1.46504
4.00181	1.28664	4.00158	-0.770192	4.00109	1.06459	4.00123	-1.46524
4.00514	1.28715	4.00491	-0.769063	4.00442	1.06498	4.00456	-1.4654
4.00847	1.28766	4.00824	-0.76814	4.00775	1.06536	4.00789	-1.46499
4.0118	1.28847	4.01157	-0.767232	4.01108	1.06541	4.01122	-1.46455
4.01513	1.28971	4.0149	-0.76682	4.01441	1.0653	4.01455	-1.46389
4.01846	1.29102	4.01823	-0.766701	4.01774	1.06519	4.01788	-1.4634
4.02179	1.29224	4.02156	-0.766625	4.02107	1.06562	4.02121	-1.46292
4.02512	1.2932	4.02489	-0.76603	4.0244	1.06642	4.02454	-1.46264
4.02846	1.29413	4.02822	-0.764911	4.02773	1.06729	4.02787	-1.46305
4.03179	1.29468	4.03156	-0.763674	4.03106	1.06784	4.0312	-1.46341
4.03512	1.2938	4.03489	-0.762663	4.03439	1.06821	4.03453	-1.46394
4.03845	1.2926	4.03822	-0.76201	4.03772	1.06856	4.03786	-1.46581
4.04178	1.29153	4.04155	-0.761442	4.04105	1.06834	4.04119	-1.46793
4.04511	1.29124	4.04488	-0.76146	4.04438	1.06748	4.04452	-1.46985
4.04844	1.29112	4.04821	-0.762428	4.04771	1.06645	4.04785	-1.47034
4.05177	1.29101	4.05154	-0.763667	4.05104	1.06614	4.05118	-1.47028
4.0551	1.29157	4.05487	-0.764844	4.05437	1.06663	4.05451	-1.47029
4.05843	1.29234	4.0582	-0.7658	4.0577	1.06734	4.05784	-1.47091
4.06176	1.29314	4.06153	-0.766686	4.06103	1.06829	4.06117	-1.4719
4.06509	1.29319	4.06486	-0.767655	4.06436	1.06996	4.0645	-1.47281
4.06842	1.29289	4.06819	-0.769319	4.06769	1.07194	4.06783	-1.47323
4.07175	1.29256	4.07152	-0.771221	4.07102	1.07399	4.07116	-1.47345
4.07508	1.292	4.07485	-0.773068	4.07435	1.07588	4.07449	-1.47368
4.07841	1.29124	4.07818	-0.774488	4.07768	1.07767	4.07782	-1.47399
4.08175	1.29045	4.08151	-0.775765	4.08101	1.0792	4.08115	-1.47423
4.08508	1.28959	4.08484	-0.777042	4.08434	1.07942	4.08448	-1.47444
4.08841	1.28865	4.08817	-0.778125	4.08767	1.07904	4.08781	-1.47443
4.09174	1.28769	4.0915	-0.779101	4.091	1.07852	4.09114	-1.47403
4.09507	1.28683	4.09483	-0.780077	4.09433	1.07755	4.09447	-1.47364
4.0984	1.28611	4.09816	-0.780971	4.09766	1.07639	4.0978	-1.4734
4.10173	1.28542	4.10149	-0.781798	4.101	1.0753	4.10113	-1.47367
4.10506	1.28497	4.10482	-0.782612	4.10432	1.07509	4.10446	-1.47393
4.10839	1.28507	4.10815	-0.783104	4.10766	1.07533	4.10779	-1.47395
4.11172	1.28529	4.11149	-0.783366	4.11098	1.07557	4.11113	-1.47297
4.11505	1.28532	4.11482	-0.783586	4.11432	1.07532	4.11445	-1.472
4.11838	1.28509	4.11815	-0.784461	4.11764	1.07486	4.11778	-1.47117
4.12171	1.2848	4.12148	-0.78602	4.12097	1.07445	4.12111	-1.47102
4.12505	1.28456	4.12481	-0.787745	4.1243	1.07506	4.12444	-1.47087
4.12838	1.28489	4.12814	-0.788271	4.12763	1.07638	4.12777	-1.47069
4.13171	1.28537	4.13147	-0.787023	4.13096	1.07776	4.1311	-1.47015
4.13504	1.28585	4.1348	-0.785273	4.13429	1.07807	4.13443	-1.46961
4.13837	1.28578	4.13813	-0.783497	4.13762	1.07735	4.13776	-1.4691
4.1417	1.28548	4.14146	-0.781703	4.14095	1.07639	4.14109	-1.46895
4.14503	1.28515	4.14479	-0.779929	4.14428	1.07511	4.14443	-1.46886
4.14836	1.2851	4.14812	-0.778228	4.14762	1.07357	4.14776	-1.46874
4.15169	1.28525	4.15145	-0.776684	4.15095	1.07198	4.15109	-1.46831
4.15502	1.28543	4.15478	-0.775194	4.15428	1.07057	4.15442	-1.4679
4.15835	1.28528	4.15811	-0.773718	4.15761	1.06923	4.15775	-1.46743
4.16168	1.28491	4.16144	-0.773061	4.16094	1.06787	4.16108	-1.46638
4.16501	1.28449	4.16477	-0.77273	4.16427	1.06655	4.16441	-1.46496
4.16834	1.28388	4.1681	-0.772388	4.1676	1.06536	4.16774	-1.46363
4.17167	1.28322	4.17143	-0.771876	4.17093	1.06422	4.17107	-1.46316
4.175	1.28256	4.17476	-0.771297	4.17425	1.06317	4.1744	-1.46334
4.17834	1.28212	4.17809	-0.770715	4.17758	1.06261	4.17773	-1.46352
4.18167	1.2819	4.18142	-0.769797	4.18091	1.06231	4.18106	-1.46368
4.185	1.28172	4.18475	-0.76871	4.18424	1.06196	4.18439	-1.46402
4.18833	1.28112	4.18808	-0.76761	4.18757	1.06103	4.18772	-1.46436
4.19166	1.27974	4.19141	-0.767486	4.1909	1.05978	4.19105	-1.46444
4.19499	1.2782	4.19474	-0.767932	4.19423	1.05854	4.19438	-1.46404
4.19832	1.27687	4.19807	-0.768444	4.19756	1.0584	4.19771	-1.46363
4.20165	1.27627	4.20141	-0.767883	4.2009	1.05889	4.20104	-1.46324
4.20498	1.27586	4.20474	-0.766319	4.20423	1.05938	4.20437	-1.46242
4.20831	1.27555	4.20807	-0.764518	4.20756	1.05891	4.2077	-1.4616
4.21164	1.27555	4.2114	-0.763619	4.21089	1.05782	4.21103	-1.46073
4.21497	1.27563	4.21473	-0.763855	4.21422	1.05666	4.21436	-1.45933
4.2183	1.27571	4.21806	-0.764414	4.21755	1.05557	4.21769	-1.45796
4.22164	1.27573	4.22139	-0.764735	4.22088	1.05455	4.22102	-1.45667
4.22497	1.27573	4.22472	-0.764792	4.22421	1.05355	4.22435	-1.45629
4.2283	1.27574	4.22805	-0.764779	4.22753	1.05323	4.22768	-1.45608
4.23163	1.27612	4.23138	-0.764741	4.23086	1.05365	4.23101	-1.4559
4.23496	1.27666	4.23471	-0.764563	4.23419	1.05428	4.23434	-1.45602
4.23829	1.2772	4.23804	-0.764331	4.23752	1.05472	4.23767	-1.45625
4.24162	1.27755	4.24137	-0.764209	4.24086	1.05482	4.241	-1.45647
4.24495	1.27778	4.2447	-0.76445	4.24418	1.0548	4.24433	-1.45651
4.24828	1.27799	4.24803	-0.764827	4.24752	1.05481	4.24766	-1.4564
4.25161	1.27849	4.25136	-0.765302	4.25084	1.05489	4.25099	-1.45627
4.25494	1.2792	4.25469	-0.76628	4.25418	1.055	4.25432	-1.45582
4.25827	1.27994	4.25802	-0.767473	4.25751	1.05518	4.25765	-1.45538
4.2616	1.28025	4.26135	-0.768732	4.26084	1.05557	4.26098	-1.45496
4.26493	1.27999	4.26468	-0.770744	4.26417	1.05607	4.26431	-1.45474
4.26827	1.27959	4.26801	-0.773093	4.2675	1.05645	4.26764	-1.45478
4.27159	1.27977	4.27134	-0.775443	4.27083	1.05645	4.27097	-1.45484
4.27493	1.28091	4.27467	-0.775798	4.27416	1.05626	4.2743	-1.45506
4.27826	1.28229	4.278	-0.775168	4.27749	1.05614	4.27763	-1.45556
4.28159	1.2837	4.28133	-0.774505	4.28082	1.05613	4.28096	-1.45607
4.28492	1.28516	4.28466	-0.774121	4.28415	1.05617	4.28429	-1.45646
4.28825	1.28664	4.28799	-0.773958	4.28748	1.05625	4.28762	-1.45653
4.29158	1.28777	4.29132	-0.773837	4.29081	1.05672	4.29095	-1.4566
4.29491	1.28762	4.29465	-0.774292	4.29414	1.05741	4.29428	-1.45667
4.29824	1.28712	4.29799	-0.775163	4.29747	1.0581	4.29761	-1.45688
4.30157	1.2866	4.30132	-0.776107	4.3008	1.05868	4.30094	-1.45705
4.3049	1.28573	4.30465	-0.777439	4.30413	1.05921	4.30427	-1.45717
4.30823	1.28476	4.30798	-0.779227	4.30746	1.05975	4.3076	-1.45661
4.31156	1.2838	4.31131	-0.78116	4.31079	1.05999	4.31093	-1.45597
4.31489	1.28318	4.31464	-0.782327	4.31412	1.05995	4.31426	-1.45536
4.31822	1.28267	4.31797	-0.782441	4.31745	1.05986	4.31759	-1.45532
4.32156	1.28215	4.3213	-0.782226	4.32078	1.0598	4.32092	-1.45544
4.32489	1.28187	4.32463	-0.782279	4.32411	1.05976	4.32425	-1.4556
4.32822	1.28173	4.32796	-0.782703	4.32744	1.05971	4.32758	-1.45638
4.33155	1.28162	4.33129	-0.783243	4.33077	1.05928	4.33091	-1.45763
4.33488	1.28198	4.33462	-0.783592	4.3341	1.05835	4.33424	-1.45886
4.33821	1.28263	4.33795	-0.783308	4.33743	1.05724	4.33757	-1.45977
4.34154	1.28333	4.34128	-0.782766	4.34076	1.05664	4.3409	-1.46023
4.34487	1.28279	4.34461	-0.782162	4.34409	1.057	4.34423	-1.46068
4.3482	1.28133	4.34794	-0.780961	4.34742	1.05778	4.34756	-1.46084
4.35153	1.2797	4.35127	-0.779496	4.35075	1.05848	4.35089	-1.46036
4.35486	1.27876	4.3546	-0.778041	4.35408	1.05899	4.35422	-1.45988
4.35819	1.27829	4.35793	-0.778164	4.35741	1.05941	4.35755	-1.4595
4.36152	1.27791	4.36126	-0.77901	4.36074	1.05972	4.36088	-1.45948
4.36486	1.27673	4.36459	-0.779861	4.36407	1.05951	4.36421	-1.45945
4.36819	1.27444	4.36792	-0.780782	4.3674	1.05899	4.36754	-1.45939
4.37152	1.27186	4.37125	-0.781748	4.37073	1.05848	4.37087	-1.45915
4.37485	1.26957	4.37458	-0.78272	4.37406	1.05799	4.3742	-1.4589
4.37818	1.26814	4.37791	-0.78264	4.37739	1.05752	4.37753	-1.4587
4.38151	1.26696	4.38124	-0.781719	4.38072	1.05705	4.38086	-1.45946
4.38484	1.26586	4.38457	-0.780642	4.38405	1.057	4.38419	-1.46028
4.38817	1.26501	4.3879	-0.779413	4.38738	1.05733	4.38752	-1.46105
4.3915	1.26425	4.39124	-0.778045	4.39071	1.0577	4.39085	-1.46062
4.39483	1.26355	4.39457	-0.776637	4.39404	1.05805	4.39418	-1.45995
4.39816	1.26289	4.3979	-0.776094	4.39737	1.0584	4.39751	-1.45929
4.40149	1.26223	4.40123	-0.77665	4.4007	1.05876	4.40084	-1.45951
4.40482	1.26156	4.40456	-0.77754	4.40403	1.0584	4.40417	-1.46011
4.40815	1.26079	4.40789	-0.777751	4.40736	1.05728	4.4075	-1.46069
4.41148	1.25998	4.41122	-0.776931	4.41069	1.056	4.41083	-1.46057
4.41481	1.25917	4.41455	-0.775776	4.41402	1.05589	4.41416	-1.45994
4.41815	1.25822	4.41788	-0.774748	4.41735	1.05722	4.41749	-1.45931
4.42148	1.25716	4.42121	-0.774019	4.42068	1.05898	4.42082	-1.45851
4.42481	1.25607	4.42454	-0.773419	4.42401	1.0599	4.42415	-1.45747
4.42814	1.25651	4.42787	-0.77279	4.42734	1.05934	4.42748	-1.45644
4.43147	1.25808	4.4312	-0.772059	4.43067	1.05815	4.43081	-1.45588
4.4348	1.25986	4.43453	-0.77128	4.434	1.0573	4.43414	-1.45623
4.43813	1.26051	4.43786	-0.770586	4.43733	1.05727	4.43747	-1.45657
4.44146	1.26005	4.44119	-0.770266	4.44066	1.05769	4.4408	-1.45653
4.44479	1.25933	4.44452	-0.770125	4.44399	1.05808	4.44413	-1.45558
4.44812	1.25943	4.44785	-0.769995	4.44732	1.05846	4.44746	-1.45466
4.45145	1.2606	4.45118	-0.770148	4.45065	1.05886	4.45079	-1.45386
4.45478	1.26207	4.45451	-0.770455	4.45398	1.05923	4.45412	-1.45359
4.45812	1.26365	4.45784	-0.770764	4.45731	1.05934	4.45745	-1.45332
4.46145	1.26532	4.46117	-0.770494	4.46064	1.05925	4.46078	-1.453
4.46478	1.26704	4.4645	-0.769909	4.46397	1.05915	4.46411	-1.45236
4.46811	1.2685	4.46783	-0.769328	4.4673	1.0591	4.46744	-1.4517
4.47144	1.26942	4.47117	-0.769134	4.47063	1.05909	4.47077	-1.45105
4.47477	1.27018	4.4745	-0.769264	4.47396	1.05908	4.4741	-1.45037
4.4781	1.27069	4.47783	-0.769452	4.47729	1.05826	4.47743	-1.4498
4.48143	1.2703	4.48116	-0.769322	4.48062	1.05679	4.48076	-1.44923
4.48476	1.2696	4.48449	-0.768837	4.48395	1.05531	4.48409	-1.44925
4.48809	1.26894	4.48782	-0.768254	4.48728	1.05458	4.48742	-1.44907
4.49142	1.2686	4.49115	-0.768367	4.49061	1.05463	4.49075	-1.44889
4.49475	1.26837	4.49448	-0.769448	4.49394	1.05481	4.49408	-1.44865
4.49808	1.26817	4.49781	-0.770861	4.49727	1.05433	4.49741	-1.4486
4.50141	1.26819	4.50114	-0.77197	4.5006	1.05302	4.50074	-1.44855
4.50474	1.26827	4.50447	-0.772524	4.50393	1.05147	4.50407	-1.44873
4.50807	1.26835	4.5078	-0.77287	4.50726	1.05029	4.5074	-1.44902
4.5114	1.26773	4.51113	-0.77334	4.51059	1.0497	4.51073	-1.44931
4.51474	1.26677	4.51446	-0.774137	4.51392	1.04935	4.51406	-1.45002
4.51807	1.26575	4.51779	-0.775074	4.51725	1.04888	4.51739	-1.45108
4.5214	1.26512	4.52112	-0.775889	4.52058	1.04812	4.52072	-1.45214
4.52473	1.26475	4.52445	-0.776071	4.52391	1.0472	4.52405	-1.45352
4.52806	1.26443	4.52778	-0.775923	4.52724	1.04648	4.52738	-1.45565
4.53139	1.26371	4.53111	-0.77583	4.53057	1.0463	4.53071	-1.45777
4.53472	1.26268	4.53444	-0.775937	4.5339	1.04642	4.53404	-1.45941
4.53805	1.26159	4.53777	-0.776143	4.53723	1.04649	4.53737	-1.45965
4.54138	1.26027	4.5411	-0.776352	4.54056	1.04634	4.5407	-1.45989
4.54471	1.25865	4.54443	-0.777371	4.54389	1.04605	4.54404	-1.46009
4.54804	1.25694	4.54776	-0.778897	4.54722	1.04583	4.54737	-1.46035
4.55137	1.2553	4.55109	-0.780447	4.55055	1.04597	4.5507	-1.4606
4.55471	1.25391	4.55442	-0.781163	4.55388	1.04637	4.55403	-1.46084
4.55804	1.25259	4.55775	-0.781261	4.55721	1.04675	4.55736	-1.46161
4.56137	1.25156	4.56108	-0.781279	4.56054	1.04782	4.56069	-1.46239
4.5647	1.2513	4.56442	-0.781177	4.56387	1.04955	4.56402	-1.46317
4.56803	1.2513	4.56775	-0.781016	4.5672	1.05133	4.56735	-1.4634
4.57136	1.25113	4.57108	-0.780859	4.57053	1.05267	4.57067	-1.46347
4.57469	1.25026	4.57441	-0.780738	4.57386	1.05357	4.57401	-1.46353
4.57802	1.24913	4.57774	-0.780551	4.57719	1.05441	4.57734	-1.46405
4.58135	1.24803	4.58107	-0.780314	4.58052	1.05525	4.58067	-1.4647
4.58468	1.24699	4.5844	-0.780239	4.58385	1.05608	4.584	-1.46535
4.58801	1.24598	4.58773	-0.780501	4.58718	1.0569	4.58733	-1.46453
4.59134	1.24496	4.59106	-0.780906	4.59051	1.05769	4.59066	-1.46327
4.59467	1.24444	4.59439	-0.78127	4.59384	1.05842	4.59399	-1.46201
4.598	1.24414	4.59772	-0.781498	4.59717	1.05914	4.59732	-1.46055
4.60133	1.24385	4.60105	-0.78166	4.6005	1.05951	4.60065	-1.45879
4.60466	1.24313	4.60438	-0.781791	4.60383	1.05934	4.60398	-1.45701
4.608	1.24218	4.60771	-0.781864	4.60716	1.05898	4.60731	-1.4553
4.61133	1.24119	4.61104	-0.781912	4.61049	1.05868	4.61064	-1.45356
4.61466	1.24056	4.61437	-0.781861	4.61382	1.05842	4.61397	-1.45182
4.61799	1.24019	4.6177	-0.781281	4.61715	1.05813	4.6173	-1.4509
4.62132	1.23987	4.62103	-0.780412	4.62048	1.05787	4.62063	-1.45148
4.62465	1.23931	4.62436	-0.779544	4.62381	1.05772	4.62396	-1.4521
4.62798	1.23852	4.62769	-0.778666	4.62714	1.05764	4.62729	-1.4525
4.63131	1.23767	4.63102	-0.777772	4.63047	1.05741	4.63062	-1.45242
4.63464	1.23695	4.63435	-0.776845	4.6338	1.05655	4.63395	-1.45234
4.63797	1.23637	4.63768	-0.77585	4.63713	1.05526	4.63728	-1.45224
4.6413	1.23583	4.64101	-0.774872	4.64046	1.05396	4.64061	-1.45203
4.64463	1.23489	4.64434	-0.773927	4.64379	1.05274	4.64394	-1.45181
4.64796	1.23315	4.64767	-0.773269	4.64712	1.0516	4.64727	-1.4516
4.6513	1.23115	4.651	-0.772867	4.65045	1.05045	4.6506	-1.45073
4.65463	1.22967	4.65433	-0.772511	4.65378	1.04945	4.65393	-1.44985
4.65796	1.23	4.65766	-0.772061	4.65711	1.04861	4.65726	-1.44897
4.66129	1.23102	4.66099	-0.771439	4.66044	1.04777	4.66059	-1.44855
4.66462	1.23205	4.66433	-0.770746	4.66377	1.04733	4.66392	-1.44818
4.66795	1.23302	4.66766	-0.770357	4.6671	1.04726	4.66725	-1.44781
4.67128	1.23395	4.67099	-0.770385	4.67043	1.04718	4.67058	-1.44874
4.67461	1.23486	4.67432	-0.770554	4.67376	1.04673	4.67391	-1.45006
4.67794	1.23546	4.67765	-0.770797	4.67709	1.04588	4.67724	-1.45139
4.68127	1.23592	4.68098	-0.771147	4.68042	1.04498	4.68057	-1.45149
4.6846	1.23638	4.68431	-0.771539	4.68375	1.04503	4.6839	-1.45094
4.68793	1.23716	4.68764	-0.771954	4.68708	1.04632	4.68723	-1.45037
4.69126	1.23812	4.69097	-0.772432	4.69041	1.04794	4.69056	-1.45071
4.69459	1.2391	4.6943	-0.772943	4.69374	1.04856	4.69389	-1.45183
4.69792	1.23947	4.69763	-0.773407	4.69707	1.04771	4.69722	-1.45297
4.70125	1.23944	4.70096	-0.773702	4.7004	1.04638	4.70055	-1.45373
4.70459	1.23936	4.70429	-0.773901	4.70373	1.04564	4.70388	-1.4539
4.70792	1.24047	4.70762	-0.774082	4.70706	1.04592	4.70721	-1.45405
4.71125	1.24259	4.71095	-0.774147	4.71039	1.04662	4.71054	-1.4542
4.71458	1.24491	4.71428	-0.774141	4.71372	1.04706	4.71387	-1.45437
4.71791	1.24647	4.71761	-0.774175	4.71705	1.0471	4.7172	-1.45454
4.72124	1.24727	4.72094	-0.774992	4.72038	1.047	4.72053	-1.45491
4.72457	1.24788	4.72427	-0.776327	4.72371	1.04678	4.72386	-1.45618
4.7279	1.24903	4.7276	-0.777661	4.72704	1.04628	4.72719	-1.45751
4.73123	1.25113	4.73093	-0.779119	4.73037	1.04564	4.73052	-1.45885
4.73456	1.25357	4.73426	-0.780644	4.7337	1.04504	4.73385	-1.46023
4.73789	1.25572	4.73759	-0.782175	4.73703	1.04452	4.73718	-1.46161
4.74122	1.25693	4.74092	-0.783379	4.74036	1.04407	4.74051	-1.46299
4.74456	1.25773	4.74425	-0.784225	4.74369	1.0436	4.74384	-1.46336
4.74789	1.25842	4.74758	-0.784993	4.74702	1.04263	4.74717	-1.46361
4.75122	1.25813	4.75092	-0.785216	4.75035	1.04117	4.7505	-1.46386
4.75455	1.25741	4.75425	-0.784761	4.75368	1.03974	4.75383	-1.46394
4.75788	1.2567	4.75758	-0.784099	4.75701	1.03897	4.75716	-1.46399
4.76121	1.25622	4.76091	-0.783508	4.76034	1.03896	4.76049	-1.46403
4.76454	1.25585	4.76424	-0.783005	4.76367	1.03899	4.76382	-1.46409
4.76787	1.25548	4.76757	-0.782529	4.767	1.03886	4.76715	-1.46425
4.7712	1.25474	4.7709	-0.782127	4.77033	1.03844	4.77048	-1.46442
4.77453	1.25379	4.77423	-0.781876	4.77366	1.03788	4.77381	-1.4643
4.77786	1.25282	4.77756	-0.781696	4.77699	1.0379	4.77714	-1.46377
4.78119	1.25285	4.78089	-0.781488	4.78032	1.03883	4.78047	-1.4632
4.78452	1.25358	4.78422	-0.781296	4.78365	1.04007	4.7838	-1.46237
4.78785	1.25443	4.78755	-0.781133	4.78698	1.04076	4.78713	-1.46124
4.79118	1.25436	4.79088	-0.780898	4.79031	1.0405	4.79046	-1.46008
4.79451	1.25349	4.79421	-0.780426	4.79364	1.03983	4.79379	-1.45903
4.79784	1.25247	4.79754	-0.779817	4.79697	1.03923	4.79712	-1.45841
4.80118	1.25206	4.80087	-0.779308	4.8003	1.03875	4.80045	-1.45783
4.80451	1.25223	4.8042	-0.77928	4.80363	1.03834	4.80378	-1.45731
4.80784	1.25253	4.80753	-0.77956	4.80696	1.03814	4.80711	-1.45652
4.81117	1.25288	4.81086	-0.779831	4.81029	1.03845	4.81044	-1.45571
4.8145	1.25333	4.81419	-0.779746	4.81362	1.03911	4.81377	-1.45474
4.81783	1.25384	4.81752	-0.77939	4.81695	1.0398	4.8171	-1.45313
4.82116	1.25427	4.82085	-0.779028	4.82028	1.04063	4.82043	-1.45149
4.82449	1.25435	4.82418	-0.779287	4.82361	1.04157	4.82376	-1.44982
4.82782	1.25428	4.82751	-0.780065	4.82694	1.04251	4.82709	-1.44872
4.83115	1.25398	4.83084	-0.780878	4.83027	1.04347	4.83042	-1.4477
4.83448	1.25325	4.83418	-0.78142	4.8336	1.04446	4.83375	-1.44669
4.83781	1.25236	4.83751	-0.781752	4.83693	1.04543	4.83708	-1.44646
4.84115	1.25152	4.84084	-0.782075	4.84026	1.04593	4.84041	-1.44631
4.84448	1.25104	4.84417	-0.782386	4.84359	1.04591	4.84374	-1.44617
4.84781	1.25073	4.8475	-0.782617	4.84692	1.04589	4.84707	-1.4468
4.85114	1.2504	4.85083	-0.782786	4.85025	1.04554	4.8504	-1.44777
4.85447	1.24993	4.85416	-0.783126	4.85358	1.0448	4.85373	-1.44876
4.8578	1.24944	4.85749	-0.78369	4.85691	1.04406	4.85706	-1.44934
4.86113	1.24897	4.86082	-0.784326	4.86024	1.04361	4.86039	-1.44965
4.86446	1.24912	4.86415	-0.784909	4.86357	1.04358	4.86372	-1.44993
4.86779	1.24953	4.86748	-0.785482	4.8669	1.04364	4.86705	-1.44968
4.87112	1.2499	4.87081	-0.786082	4.87023	1.04335	4.87038	-1.44895
4.87445	1.24993	4.87414	-0.786655	4.87356	1.04243	4.87371	-1.44819
4.87778	1.24973	4.87747	-0.787248	4.87689	1.04128	4.87704	-1.4483
4.88111	1.2495	4.8808	-0.787875	4.88022	1.04074	4.88037	-1.44953
4.88444	1.24961	4.88413	-0.788557	4.88355	1.0415	4.8837	-1.45087
4.88777	1.25008	4.88746	-0.789143	4.88688	1.04294	4.88703	-1.45196
4.8911	1.25065	4.89079	-0.78962	4.89021	1.04422	4.89036	-1.45253
4.89444	1.25065	4.89412	-0.790134	4.89354	1.0451	4.89369	-1.45306
4.89777	1.2498	4.89745	-0.791049	4.89687	1.04573	4.89702	-1.45343
4.9011	1.24868	4.90078	-0.792282	4.9002	1.04617	4.90035	-1.4533
4.90443	1.24768	4.90411	-0.793486	4.90353	1.04593	4.90368	-1.45313
4.90776	1.24688	4.90744	-0.79357	4.90686	1.04516	4.90701	-1.45313
4.91109	1.24614	4.91077	-0.792701	4.91019	1.04448	4.91034	-1.45416
4.91442	1.24564	4.9141	-0.791809	4.91352	1.04439	4.91367	-1.4553
4.91775	1.24605	4.91743	-0.791004	4.91685	1.04489	4.917	-1.45643
4.92108	1.2469	4.92076	-0.790362	4.92018	1.04537	4.92033	-1.45564
4.92441	1.24764	4.9241	-0.789797	4.92351	1.04544	4.92366	-1.45468
4.92774	1.24785	4.92743	-0.78935	4.92684	1.04504	4.92699	-1.45372
4.93107	1.24778	4.93076	-0.789004	4.93017	1.04464	4.93032	-1.45362
4.9344	1.24767	4.93409	-0.788658	4.9335	1.04395	4.93365	-1.45371
4.93773	1.24727	4.93742	-0.7883	4.93683	1.04285	4.93698	-1.4538
4.94107	1.24673	4.94075	-0.787877	4.94016	1.04173	4.94032	-1.45365
4.9444	1.24619	4.94408	-0.787406	4.94349	1.04089	4.94365	-1.45338
4.94773	1.24508	4.94741	-0.786889	4.94682	1.04047	4.94698	-1.45309
4.95106	1.24358	4.95074	-0.786313	4.95015	1.04011	4.95031	-1.45402
4.95439	1.24204	4.95407	-0.78572	4.95348	1.04001	4.95364	-1.45593
4.95772	1.24068	4.9574	-0.785299	4.95681	1.04041	4.95697	-1.45794
4.96105	1.23946	4.96073	-0.785316	4.96014	1.04098	4.9603	-1.45897
4.96438	1.23826	4.96406	-0.785588	4.96347	1.04117	4.96363	-1.45872
4.96771	1.23733	4.96739	-0.785717	4.9668	1.04057	4.96695	-1.45833
4.97104	1.23669	4.97072	-0.785272	4.97013	1.0396	4.97028	-1.45771
4.97437	1.23614	4.97405	-0.784425	4.97346	1.03861	4.97362	-1.45651
4.9777	1.23578	4.97738	-0.783623	4.97679	1.03765	4.97694	-1.45525
4.98103	1.23563	4.98071	-0.782982	4.98012	1.03673	4.98028	-1.45427
4.98437	1.23543	4.98404	-0.782007	4.98345	1.03577	4.98361	-1.45415
4.9877	1.23563	4.98737	-0.77929	4.98678	1.03617	4.98694	-1.45283
4.99103	1.23568	4.9907	-0.779711	4.99011	1.03476	4.99027	-1.45253
4.99436	1.23572	4.99403	-0.780531	4.99344	1.03362	4.9936	-1.45334
4.99769	1.23568	4.99736	-0.781351	4.99677	1.03311	4.99693	-1.45416
5.00102	1.23513	5.00069	-0.781749	5.0001	1.0327	5.00026	-1.45457
5.00435	1.23459	5.00402	-0.782015	5.00343	1.03229	5.00359	-1.454
5.00768	1.23416	5.00735	-0.782281	5.00676	1.03217	5.00692	-1.45332
5.01101	1.23389	5.01068	-0.781625	5.01009	1.03211	5.01025	-1.4529
5.01434	1.23361	5.01401	-0.780574	5.01342	1.03206	5.01358	-1.45314
5.01767	1.23342	5.01734	-0.779501	5.01675	1.03057	5.01691	-1.45358
5.021	1.23477	5.02067	-0.778606	5.02008	1.02876	5.02024	-1.45382
5.02433	1.23635	5.02401	-0.777914	5.02341	1.0269	5.02357	-1.45351
5.02766	1.23785	5.02734	-0.777233	5.02674	1.02644	5.0269	-1.45297
5.03099	1.2377	5.03067	-0.776866	5.03007	1.02649	5.03023	-1.45249
5.03432	1.23713	5.034	-0.776804	5.0334	1.02658	5.03356	-1.45219
5.03766	1.23653	5.03733	-0.776757	5.03673	1.02647	5.03689	-1.45206
5.04099	1.23558	5.04066	-0.776653	5.04006	1.02627	5.04022	-1.45206
5.04432	1.23452	5.04399	-0.776439	5.04339	1.02606	5.04355	-1.45267
5.04765	1.23348	5.04732	-0.776219	5.04672	1.02584	5.04688	-1.45395
5.05098	1.23286	5.05065	-0.775756	5.05005	1.02567	5.05021	-1.45525
5.05431	1.23256	5.05398	-0.774409	5.05338	1.02552	5.05354	-1.45665
5.05764	1.23224	5.05731	-0.773048	5.05671	1.02506	5.05687	-1.45818
5.06097	1.23172	5.06064	-0.771869	5.06004	1.02422	5.0602	-1.4596
5.0643	1.23097	5.06397	-0.772767	5.06337	1.02332	5.06353	-1.4602
5.06763	1.23022	5.0673	-0.773809	5.0667	1.02258	5.06686	-1.45947
5.07096	1.22975	5.07063	-0.774851	5.07003	1.02209	5.07019	-1.45874
5.07429	1.22976	5.07396	-0.774301	5.07336	1.02164	5.07352	-1.45805
5.07762	1.22976	5.07729	-0.773558	5.07669	1.02134	5.07685	-1.45742
5.08096	1.22958	5.08062	-0.77281	5.08002	1.02145	5.08018	-1.45679
5.08429	1.22899	5.08395	-0.772128	5.08335	1.02164	5.08351	-1.4563
5.08762	1.22839	5.08728	-0.771467	5.08668	1.02205	5.08684	-1.45616
5.09095	1.22793	5.09061	-0.770801	5.09001	1.0232	5.09017	-1.45608
5.09428	1.22881	5.09394	-0.77071	5.09334	1.0245	5.0935	-1.45583
5.09761	1.22968	5.09727	-0.770847	5.09667	1.02572	5.09683	-1.4551
5.10094	1.23045	5.1006	-0.770996	5.1	1.02675	5.10016	-1.45422
5.10427	1.22904	5.10393	-0.771648	5.10333	1.02774	5.10349	-1.45355
5.1076	1.22737	5.10726	-0.7726	5.10666	1.02873	5.10682	-1.45348
5.11093	1.22579	5.11059	-0.773554	5.10999	1.02836	5.11015	-1.45366
5.11426	1.22734	5.11393	-0.774032	5.11332	1.02747	5.11348	-1.45384
5.11759	1.22958	5.11726	-0.773989	5.11665	1.02653	5.11681	-1.4541
5.12092	1.23178	5.12059	-0.773907	5.11998	1.0257	5.12014	-1.45442
5.12425	1.23287	5.12392	-0.77389	5.12331	1.02496	5.12347	-1.45467
5.12758	1.23352	5.12725	-0.77398	5.12664	1.02425	5.1268	-1.45468
5.13091	1.23416	5.13058	-0.774077	5.12997	1.02393	5.13013	-1.45448
5.13425	1.23449	5.13391	-0.774182	5.1333	1.02388	5.13346	-1.45416
5.13758	1.23459	5.13724	-0.774418	5.13663	1.02388	5.13679	-1.45334
5.14091	1.23468	5.14057	-0.774664	5.13996	1.02436	5.14012	-1.452
5.14424	1.23463	5.1439	-0.774756	5.14329	1.02524	5.14345	-1.45082
5.14757	1.23446	5.14723	-0.77398	5.14662	1.02619	5.14678	-1.4506
5.1509	1.23427	5.15056	-0.773134	5.14995	1.02694	5.15011	-1.4519
5.15423	1.2339	5.15389	-0.77237	5.15328	1.02744	5.15344	-1.45317
5.15756	1.23321	5.15722	-0.773321	5.15661	1.0279	5.15677	-1.45418
5.16089	1.2325	5.16055	-0.774461	5.15994	1.02824	5.1601	-1.4547
5.16422	1.2316	5.16388	-0.775582	5.16327	1.02838	5.16343	-1.45523
5.16755	1.23093	5.16721	-0.776901	5.1666	1.02847	5.16676	-1.45589
5.17088	1.23028	5.17054	-0.778214	5.16993	1.02835	5.17009	-1.45684
5.17421	1.22977	5.17387	-0.779526	5.17326	1.02754	5.17342	-1.45779
5.17755	1.22954	5.1772	-0.779325	5.17659	1.02659	5.17675	-1.4585
5.18088	1.22931	5.18053	-0.778798	5.17992	1.02574	5.18008	-1.45849
5.18421	1.22894	5.18386	-0.778253	5.18325	1.0257	5.18341	-1.45839
5.18754	1.22767	5.18719	-0.779379	5.18658	1.02585	5.18674	-1.458
5.19087	1.22641	5.19052	-0.781003	5.18991	1.026	5.19007	-1.45672
5.1942	1.22512	5.19385	-0.782661	5.19324	1.02614	5.1934	-1.45517
5.19753	1.22253	5.19719	-0.783368	5.19657	1.02628	5.19673	-1.45392
5.20086	1.21974	5.20052	-0.783488	5.1999	1.02643	5.20006	-1.45363
5.20419	1.21698	5.20385	-0.783558	5.20323	1.02633	5.20339	-1.45373
5.20752	1.21616	5.20718	-0.784345	5.20656	1.02619	5.20672	-1.45383
5.21085	1.21573	5.21051	-0.785776	5.20989	1.02607	5.21005	-1.45397
5.21418	1.21529	5.21384	-0.787263	5.21322	1.02618	5.21338	-1.45414
5.21751	1.21397	5.21717	-0.788742	5.21655	1.02635	5.21671	-1.45447
5.22084	1.21245	5.2205	-0.790331	5.21988	1.02651	5.22004	-1.45549
5.22417	1.21092	5.22383	-0.791934	5.22321	1.02605	5.22337	-1.4572
5.22751	1.21043	5.22716	-0.793306	5.22654	1.02519	5.2267	-1.45886
5.23084	1.21043	5.23049	-0.794264	5.22987	1.02427	5.23003	-1.46023
5.23417	1.21042	5.23382	-0.795174	5.2332	1.02332	5.23336	-1.46112
5.2375	1.21072	5.23715	-0.795816	5.23653	1.02239	5.23669	-1.4619
5.24083	1.21122	5.24048	-0.795146	5.23986	1.02146	5.24002	-1.46224
5.24416	1.21172	5.24381	-0.79433	5.24319	1.02069	5.24335	-1.46212
5.24749	1.21244	5.24714	-0.793573	5.24652	1.02015	5.24668	-1.46201
5.25082	1.21375	5.25047	-0.793067	5.24985	1.01965	5.25001	-1.46185
5.25415	1.21507	5.2538	-0.792587	5.25318	1.01919	5.25334	-1.46151
5.25748	1.21666	5.25713	-0.792107	5.25651	1.01878	5.25667	-1.46117
5.26081	1.21829	5.26046	-0.792519	5.25984	1.01838	5.26	-1.46078
5.26414	1.21988	5.26379	-0.793188	5.26317	1.01776	5.26333	-1.46025
5.26747	1.22091	5.26712	-0.793874	5.2665	1.01657	5.26666	-1.45979
5.2708	1.22079	5.27045	-0.792495	5.26983	1.01524	5.26999	-1.45973
5.27414	1.22067	5.27378	-0.790388	5.27316	1.01415	5.27332	-1.461
5.27747	1.22059	5.27711	-0.788213	5.27649	1.01409	5.27665	-1.46245
5.2808	1.22102	5.28044	-0.786979	5.27982	1.0143	5.27998	-1.46343
5.28413	1.22145	5.28377	-0.786382	5.28315	1.0145	5.28331	-1.46273
5.28746	1.22188	5.28711	-0.78585	5.28648	1.01513	5.28664	-1.46147
5.29079	1.22146	5.29044	-0.784822	5.28981	1.01588	5.28997	-1.46047
5.29412	1.2209	5.29377	-0.783231	5.29314	1.01662	5.2933	-1.46046
5.29745	1.22034	5.2971	-0.781581	5.29647	1.01657	5.29663	-1.46091
5.30078	1.22043	5.30043	-0.78079	5.2998	1.01624	5.29996	-1.46109
5.30411	1.2207	5.30376	-0.780716	5.30313	1.01589	5.30329	-1.46022
5.30744	1.22097	5.30709	-0.780715	5.30646	1.01606	5.30662	-1.45861
5.31077	1.22167	5.31042	-0.780644	5.30979	1.01649	5.30995	-1.45701
5.3141	1.22241	5.31375	-0.780549	5.31312	1.01695	5.31328	-1.45546
5.31743	1.22315	5.31708	-0.780451	5.31645	1.01696	5.31661	-1.45394
5.32076	1.22301	5.32041	-0.78038	5.31978	1.01678	5.31994	-1.4525
5.3241	1.22209	5.32374	-0.7805	5.32311	1.01658	5.32327	-1.45157
5.32743	1.22117	5.32707	-0.780644	5.32644	1.01602	5.3266	-1.45138
5.33076	1.22044	5.3304	-0.780675	5.32977	1.01516	5.32993	-1.45119
5.33409	1.21995	5.33373	-0.779931	5.3331	1.01424	5.33326	-1.45088
5.33742	1.21947	5.33706	-0.779084	5.33643	1.01382	5.33659	-1.45035
5.34075	1.21866	5.34039	-0.778273	5.33976	1.01394	5.33992	-1.44985
5.34408	1.21732	5.34372	-0.778722	5.34309	1.01418	5.34326	-1.44979
5.34741	1.21598	5.34705	-0.779341	5.34642	1.01445	5.34658	-1.45102
5.35074	1.21536	5.35038	-0.779959	5.34975	1.01498	5.34992	-1.45225
5.35407	1.21698	5.35371	-0.779939	5.35308	1.0156	5.35325	-1.45312
5.3574	1.2186	5.35704	-0.779806	5.35641	1.01616	5.35658	-1.45276
5.36073	1.22007	5.36037	-0.779669	5.35974	1.01624	5.35991	-1.45228
5.36406	1.22006	5.3637	-0.779585	5.36307	1.01616	5.36324	-1.45206
5.3674	1.22004	5.36703	-0.779522	5.3664	1.0161	5.36656	-1.4529
5.37073	1.22002	5.37036	-0.779462	5.36973	1.0161	5.36989	-1.45403
5.37406	1.22067	5.37369	-0.780246	5.37306	1.01611	5.37322	-1.45476
5.37739	1.22134	5.37702	-0.781384	5.37639	1.01608	5.37655	-1.4538
5.38072	1.22202	5.38035	-0.782574	5.37972	1.01611	5.37988	-1.45217
5.38405	1.22253	5.38369	-0.782159	5.38305	1.01616	5.38321	-1.4509
5.38738	1.22301	5.38702	-0.780521	5.38638	1.01622	5.38655	-1.45124
5.39071	1.22348	5.39035	-0.778726	5.38971	1.01606	5.38987	-1.4525
5.39404	1.22251	5.39368	-0.777654	5.39304	1.01581	5.39321	-1.45359
5.39737	1.22103	5.39701	-0.777491	5.39637	1.01555	5.39654	-1.45394
5.4007	1.21953	5.40034	-0.777457	5.3997	1.01585	5.39987	-1.45377
5.40403	1.21835	5.40367	-0.777511	5.40303	1.01648	5.4032	-1.45359
5.40736	1.21758	5.407	-0.777863	5.40636	1.01716	5.40653	-1.45338
5.41069	1.21681	5.41033	-0.778258	5.40969	1.01795	5.40986	-1.45317
5.41402	1.21634	5.41366	-0.778745	5.41302	1.01886	5.41319	-1.45295
5.41735	1.21615	5.41699	-0.779527	5.41635	1.01979	5.41652	-1.45264
5.42069	1.21597	5.42032	-0.780351	5.41968	1.0207	5.41985	-1.45215
5.42402	1.21575	5.42365	-0.781006	5.42301	1.02145	5.42318	-1.45165
5.42735	1.2153	5.42698	-0.780574	5.42634	1.02216	5.42651	-1.45097
5.43068	1.21485	5.43031	-0.77999	5.42967	1.02292	5.42984	-1.44985
5.43401	1.2141	5.43364	-0.779409	5.433	1.02381	5.43317	-1.44872
5.43734	1.21264	5.43697	-0.779617	5.43633	1.02473	5.4365	-1.44773
5.44067	1.21116	5.4403	-0.780002	5.43966	1.02574	5.43983	-1.4473
5.444	1.21016	5.44363	-0.780391	5.44299	1.02668	5.44316	-1.44691
5.44733	1.21168	5.44696	-0.780748	5.44632	1.02759	5.44649	-1.44661
5.45066	1.2133	5.45029	-0.7811	5.44965	1.02824	5.44982	-1.44673
5.45399	1.21475	5.45362	-0.781452	5.45298	1.02831	5.45315	-1.44702
5.45732	1.21372	5.45695	-0.780668	5.45632	1.0282	5.45648	-1.44735
5.46065	1.2126	5.46028	-0.779342	5.45965	1.02812	5.45981	-1.44785
5.46399	1.21148	5.46361	-0.77795	5.46298	1.02837	5.46314	-1.44831
5.46732	1.21128	5.46694	-0.777428	5.46631	1.02873	5.46647	-1.44867
5.47065	1.21122	5.47027	-0.777515	5.46964	1.02908	5.4698	-1.4486
5.47398	1.21116	5.47361	-0.777684	5.47297	1.02931	5.47313	-1.44839
5.47731	1.21133	5.47694	-0.777634	5.4763	1.0295	5.47646	-1.44821
5.48064	1.21156	5.48027	-0.777293	5.47963	1.02968	5.47979	-1.44807
5.48397	1.21179	5.4836	-0.776913	5.48295	1.02975	5.48312	-1.44771
5.4873	1.21248	5.48693	-0.776656	5.48628	1.02979	5.48645	-1.44743
5.49063	1.21338	5.49026	-0.776551	5.48961	1.02983	5.48978	-1.44768
5.49396	1.2143	5.49359	-0.776473	5.49294	1.03102	5.49311	-1.44861
5.49729	1.21437	5.49692	-0.776043	5.49627	1.03278	5.49644	-1.44954
5.50062	1.21381	5.50025	-0.775004	5.4996	1.0346	5.49977	-1.45043
5.50395	1.21323	5.50358	-0.773858	5.50293	1.03443	5.5031	-1.4512
5.50728	1.21281	5.50691	-0.773155	5.50626	1.03293	5.50643	-1.45196
5.51061	1.21255	5.51024	-0.773662	5.5096	1.03118	5.50976	-1.45272
5.51395	1.21229	5.51357	-0.774389	5.51293	1.03045	5.51309	-1.45351
5.51728	1.21253	5.5169	-0.77484	5.51626	1.03059	5.51642	-1.4543
5.52061	1.21373	5.52023	-0.774113	5.51959	1.03092	5.51975	-1.45494
5.52394	1.21497	5.52356	-0.773167	5.52292	1.03059	5.52308	-1.45495
5.52727	1.21581	5.52689	-0.77214	5.52625	1.02942	5.52641	-1.45487
5.5306	1.21512	5.53022	-0.770412	5.52958	1.02802	5.52974	-1.45469
5.53393	1.21439	5.53355	-0.768556	5.53291	1.02717	5.53307	-1.45402
5.53726	1.21385	5.53688	-0.766716	5.53623	1.02727	5.5364	-1.4532
5.54059	1.21497	5.54021	-0.765844	5.53956	1.02765	5.53973	-1.4524
5.54392	1.21616	5.54354	-0.765172	5.54289	1.02791	5.54306	-1.45172
5.54725	1.21738	5.54687	-0.764501	5.54622	1.02795	5.54639	-1.4511
5.55058	1.21829	5.5502	-0.764775	5.54955	1.02791	5.54972	-1.45043
5.55391	1.21915	5.55354	-0.765356	5.55288	1.02777	5.55305	-1.44947
5.55724	1.22001	5.55687	-0.76596	5.55621	1.02744	5.55638	-1.44829
5.56058	1.2202	5.5602	-0.766263	5.55955	1.02703	5.55971	-1.44718
5.56391	1.22034	5.56353	-0.766385	5.56288	1.02675	5.56304	-1.44641
5.56724	1.22047	5.56686	-0.766481	5.56621	1.02716	5.56637	-1.44603
5.57057	1.21975	5.57019	-0.766467	5.56954	1.02783	5.5697	-1.44567
5.5739	1.21879	5.57352	-0.766337	5.57287	1.02853	5.57303	-1.44535
5.57723	1.21784	5.57685	-0.76619	5.5762	1.02849	5.57636	-1.4451
5.58056	1.21814	5.58018	-0.765787	5.57953	1.02803	5.57969	-1.44486
5.58389	1.21914	5.58351	-0.765109	5.58286	1.02753	5.58302	-1.44473
5.58722	1.22014	5.58684	-0.764385	5.58619	1.0286	5.58635	-1.44488
5.59055	1.22025	5.59017	-0.763439	5.58952	1.03069	5.58968	-1.44503
5.59388	1.21959	5.5935	-0.761898	5.59284	1.03293	5.59301	-1.445
5.59721	1.21888	5.59683	-0.760221	5.59618	1.03389	5.59634	-1.44429
5.60054	1.21826	5.60016	-0.759077	5.5995	1.03385	5.59967	-1.44358
5.60387	1.21767	5.60349	-0.759926	5.60284	1.03362	5.603	-1.44304
5.60721	1.21709	5.60682	-0.761203	5.60617	1.03417	5.60633	-1.44331
5.61054	1.21666	5.61015	-0.762525	5.6095	1.03542	5.60966	-1.44364
5.61387	1.2165	5.61348	-0.764346	5.61283	1.03684	5.61299	-1.4438
5.6172	1.21637	5.61681	-0.766283	5.61616	1.03676	5.61632	-1.4432
5.62053	1.21617	5.62014	-0.768181	5.61949	1.035	5.61965	-1.44246
5.62386	1.21572	5.62347	-0.76852	5.62282	1.03281	5.62298	-1.44178
5.62719	1.21525	5.6268	-0.768508	5.62615	1.03129	5.62631	-1.44141
5.63052	1.21466	5.63013	-0.768496	5.62948	1.03073	5.62964	-1.4412
5.63385	1.21293	5.63346	-0.767758	5.63281	1.03045	5.63297	-1.44104
5.63718	1.21112	5.63679	-0.766761	5.63614	1.03033	5.6363	-1.44115
5.64051	1.20934	5.64012	-0.765743	5.63947	1.03056	5.63963	-1.44142
5.64384	1.20854	5.64346	-0.765101	5.6428	1.03093	5.64296	-1.4417
5.64717	1.20785	5.64679	-0.76467	5.64613	1.03122	5.64629	-1.44214
5.6505	1.20716	5.65012	-0.764262	5.64946	1.03107	5.64962	-1.44276
5.65383	1.20696	5.65344	-0.763803	5.65279	1.03073	5.65295	-1.44334
5.65717	1.2069	5.65678	-0.763319	5.65612	1.03038	5.65628	-1.44356
5.6605	1.20684	5.66011	-0.76283	5.65945	1.02984	5.65961	-1.44318
5.66383	1.20625	5.66344	-0.762649	5.66278	1.02924	5.66294	-1.44283
5.66716	1.20545	5.66677	-0.762852	5.66611	1.02858	5.66627	-1.44276
5.67049	1.20463	5.6701	-0.76313	5.66944	1.02739	5.6696	-1.44323
5.67382	1.20452	5.67343	-0.763422	5.67277	1.02594	5.67293	-1.44365
5.67715	1.20492	5.67676	-0.763787	5.6761	1.02448	5.67626	-1.44368
5.68048	1.20536	5.68009	-0.764172	5.67943	1.02307	5.67959	-1.44267
5.68381	1.20519	5.68342	-0.764274	5.68276	1.02174	5.68292	-1.44166
5.68714	1.20421	5.68675	-0.763446	5.68609	1.02042	5.68625	-1.44083
5.69047	1.20317	5.69008	-0.762406	5.68942	1.01958	5.68958	-1.44068
5.6938	1.20225	5.69341	-0.761458	5.69275	1.01899	5.69291	-1.44054
5.69713	1.20151	5.69674	-0.761751	5.69608	1.01842	5.69624	-1.44053
5.70046	1.20079	5.70007	-0.762334	5.69941	1.01918	5.69957	-1.44133
5.7038	1.20017	5.7034	-0.762957	5.70274	1.02124	5.7029	-1.4422
5.70713	1.1999	5.70673	-0.763807	5.70607	1.02363	5.70623	-1.44293
5.71046	1.19967	5.71006	-0.764693	5.7094	1.02506	5.70956	-1.4428
5.71379	1.19945	5.71339	-0.765573	5.71273	1.02538	5.71289	-1.44254
5.71712	1.19933	5.71672	-0.76597	5.71606	1.02539	5.71622	-1.44235
5.72045	1.19922	5.72005	-0.766176	5.71939	1.02535	5.71955	-1.44259
5.72378	1.19911	5.72338	-0.766367	5.72272	1.02522	5.72288	-1.44286
5.72711	1.19984	5.72671	-0.765942	5.72605	1.02506	5.72621	-1.44316
5.73044	1.20063	5.73004	-0.765147	5.72938	1.02505	5.72954	-1.44363
5.73377	1.20141	5.73337	-0.764294	5.73271	1.02525	5.73287	-1.4442
5.7371	1.20158	5.7367	-0.76362	5.73604	1.02553	5.7362	-1.44471
5.74043	1.20165	5.74003	-0.763089	5.73937	1.02582	5.73953	-1.44472
5.74376	1.20171	5.74336	-0.762583	5.7427	1.02612	5.74286	-1.44434
5.74709	1.20196	5.7467	-0.762727	5.74603	1.02643	5.74619	-1.44395
5.75042	1.20227	5.75003	-0.76374	5.74936	1.02683	5.74953	-1.44339
5.75376	1.2026	5.75336	-0.764916	5.75269	1.02784	5.75285	-1.44243
5.75709	1.20284	5.75669	-0.765859	5.75602	1.02913	5.75619	-1.44153
5.76042	1.20301	5.76002	-0.76633	5.75935	1.0303	5.75952	-1.44119
5.76375	1.20318	5.76335	-0.766683	5.76268	1.0311	5.76285	-1.44259
5.76708	1.20322	5.76668	-0.767012	5.76601	1.03177	5.76617	-1.44398
5.77041	1.20328	5.77001	-0.767294	5.76934	1.03245	5.7695	-1.44514
5.77374	1.20334	5.77334	-0.767565	5.77267	1.03282	5.77283	-1.44507
5.77707	1.20387	5.77667	-0.767837	5.776	1.03288	5.77616	-1.445
5.7804	1.20487	5.78	-0.767338	5.77933	1.03286	5.77949	-1.44485
5.78373	1.20591	5.78333	-0.766614	5.78266	1.03237	5.78282	-1.44413
5.78706	1.20655	5.78666	-0.76584	5.78599	1.03157	5.78615	-1.4434
5.79039	1.20626	5.78999	-0.765023	5.78932	1.03075	5.78948	-1.44282
5.79372	1.20587	5.79332	-0.76422	5.79265	1.03063	5.79282	-1.44381
5.79706	1.20569	5.79665	-0.763422	5.79598	1.03114	5.79615	-1.44507
5.80039	1.2067	5.79998	-0.763178	5.79931	1.03177	5.79948	-1.44617
5.80372	1.20785	5.80331	-0.763128	5.80264	1.03173	5.80281	-1.44596
5.80705	1.20883	5.80664	-0.76309	5.80597	1.03111	5.80614	-1.44532
5.81038	1.20756	5.80997	-0.76489	5.8093	1.03037	5.80947	-1.44471
5.81371	1.20603	5.8133	-0.76753	5.81263	1.02966	5.8128	-1.44425
5.81704	1.20449	5.81663	-0.770255	5.81596	1.02889	5.81613	-1.44387
5.82037	1.20415	5.81996	-0.771517	5.81929	1.02808	5.81946	-1.44358
5.8237	1.20404	5.82329	-0.771948	5.82262	1.02721	5.82279	-1.44401
5.82703	1.20393	5.82662	-0.772261	5.82595	1.02622	5.82612	-1.44498
5.83036	1.20396	5.82995	-0.772194	5.82928	1.02518	5.82945	-1.44592
5.83369	1.20395	5.83329	-0.771694	5.83261	1.02411	5.83278	-1.44652
5.83702	1.20393	5.83662	-0.771098	5.83594	1.0229	5.83611	-1.44671
5.84035	1.20347	5.83995	-0.770927	5.83927	1.02162	5.83944	-1.4469
5.84368	1.20284	5.84328	-0.771292	5.8426	1.02049	5.84277	-1.447
5.84701	1.2022	5.84661	-0.771779	5.84593	1.02021	5.8461	-1.44688
5.85035	1.20206	5.84994	-0.772306	5.84926	1.02039	5.84943	-1.44675
5.85368	1.20235	5.85327	-0.772934	5.85259	1.02055	5.85276	-1.44644
5.85701	1.20269	5.8566	-0.773588	5.85592	1.02039	5.85609	-1.44562
5.86034	1.2024	5.85993	-0.774318	5.85925	1.02004	5.85942	-1.4448
5.86367	1.20125	5.86326	-0.775289	5.86258	1.01969	5.86275	-1.44413
5.867	1.19999	5.86659	-0.776331	5.86591	1.01995	5.86608	-1.44454
5.87033	1.19904	5.86992	-0.777345	5.86924	1.0206	5.86941	-1.44497
5.87366	1.19872	5.87325	-0.777342	5.87257	1.02126	5.87274	-1.44528
5.87699	1.19848	5.87658	-0.777016	5.8759	1.02092	5.87607	-1.4445
5.88032	1.19798	5.87991	-0.776691	5.87923	1.01983	5.8794	-1.44356
5.88365	1.19689	5.88324	-0.776538	5.88256	1.01862	5.88273	-1.44275
5.88698	1.19573	5.88657	-0.776465	5.88589	1.0179	5.88606	-1.44316
5.89031	1.1947	5.8899	-0.7764	5.88922	1.01764	5.88939	-1.4439
5.89365	1.19455	5.89323	-0.775332	5.89255	1.01748	5.89272	-1.44461
5.89698	1.19451	5.89656	-0.773851	5.89588	1.01733	5.89605	-1.44508
5.90031	1.19457	5.89989	-0.772342	5.89921	1.01716	5.89938	-1.44543
5.90364	1.19453	5.90322	-0.772356	5.90254	1.01698	5.90271	-1.44576
5.90697	1.19449	5.90655	-0.773271	5.90587	1.01661	5.90604	-1.44584
5.9103	1.19441	5.90988	-0.774321	5.9092	1.01597	5.90937	-1.44572
5.91363	1.1937	5.91321	-0.775262	5.91253	1.01524	5.9127	-1.44563
5.91696	1.19285	5.91654	-0.776121	5.91586	1.01451	5.91603	-1.44579
5.92029	1.192	5.91988	-0.776964	5.91919	1.01378	5.91936	-1.44623
5.92362	1.19126	5.92321	-0.777404	5.92252	1.01304	5.92269	-1.44667
5.92695	1.19064	5.92654	-0.777341	5.92585	1.01238	5.92602	-1.44714
5.93028	1.19004	5.92987	-0.777151	5.92918	1.01199	5.92935	-1.44768
5.93361	1.19092	5.9332	-0.776718	5.93251	1.01174	5.93268	-1.44822
5.93694	1.19215	5.93653	-0.775833	5.93584	1.01144	5.93601	-1.44871
5.94027	1.19341	5.93986	-0.774817	5.93917	1.01073	5.93934	-1.44921
5.9436	1.19334	5.94319	-0.773749	5.9425	1.00975	5.94267	-1.44971
5.94694	1.19273	5.94652	-0.772451	5.94583	1.00878	5.946	-1.4501
5.95027	1.19206	5.94985	-0.771079	5.94916	1.00788	5.94933	-1.44973
5.9536	1.19166	5.95318	-0.769902	5.95249	1.00704	5.95266	-1.44937
5.95693	1.19142	5.95651	-0.770892	5.95582	1.00621	5.95599	-1.44901
5.96026	1.1912	5.95984	-0.772617	5.95915	1.0057	5.95932	-1.44888
5.96359	1.19081	5.96317	-0.774346	5.96248	1.00545	5.96265	-1.4488
5.96692	1.19035	5.9665	-0.775216	5.96581	1.00523	5.96598	-1.4487
5.97025	1.18989	5.96983	-0.775771	5.96914	1.00503	5.96931	-1.4484
5.97358	1.18973	5.97316	-0.776321	5.97247	1.00482	5.97264	-1.448
5.97691	1.19001	5.97649	-0.776289	5.9758	1.00461	5.97597	-1.44761
5.98024	1.19036	5.97982	-0.775942	5.97913	1.00428	5.9793	-1.4472
5.98357	1.19043	5.98315	-0.77556	5.98246	1.00379	5.98263	-1.44679
5.9869	1.18977	5.98648	-0.77473	5.98579	1.00326	5.98596	-1.44631
5.99024	1.18898	5.98981	-0.773593	5.98912	1.00302	5.98929	-1.44495
5.99357	1.18846	5.99314	-0.772402	5.99245	1.00321	5.99262	-1.44314
5.9969	1.18894	5.99647	-0.771675	5.99578	1.00357	5.99595	-1.44136
6.00023	1.18959	5.9998	-0.77134	5.99911	1.00394	5.99928	-1.44025
6.00356	1.1902	6.00313	-0.771085	6.00244	1.00432	6.00261	-1.43963
6.00689	1.19101	6.00646	-0.770865	6.00577	1.00471	6.00594	-1.439
6.01022	1.19184	6.0098	-0.770712	6.0091	1.00502	6.00927	-1.43798
6.01355	1.19264	6.01312	-0.770579	6.01243	1.00493	6.0126	-1.4364
6.01688	1.19171	6.01646	-0.770761	6.01576	1.00461	6.01593	-1.43486
6.02021	1.1903	6.01979	-0.77149	6.01909	1.00429	6.01926	-1.43388
6.02354	1.18885	6.02312	-0.772382	6.02242	1.00373	6.02259	-1.43416
6.02687	1.18963	6.02645	-0.773203	6.02575	1.003	6.02592	-1.43441
6.0302	1.19118	6.02978	-0.773813	6.02908	1.00227	6.02925	-1.43433
6.03353	1.1928	6.03311	-0.774353	6.03241	1.00105	6.03258	-1.4331
6.03686	1.19316	6.03644	-0.774626	6.03574	0.999469	6.03591	-1.43187
6.04019	1.19294	6.03977	-0.773686	6.03907	0.99787	6.03924	-1.43086
6.04353	1.19264	6.0431	-0.772321	6.0424	0.996775	6.04257	-1.43134
6.04686	1.1925	6.04643	-0.77095	6.04573	0.996158	6.0459	-1.43185
6.05019	1.19255	6.04976	-0.769902	6.04906	0.995619	6.04923	-1.43232
6.05352	1.19263	6.05309	-0.768977	6.05239	0.995561	6.05256	-1.4322
6.05685	1.19304	6.05642	-0.768053	6.05572	0.996048	6.05589	-1.43199
6.06018	1.19368	6.05975	-0.767714	6.05905	0.996674	6.05922	-1.43176
6.06351	1.19436	6.06308	-0.767611	6.06238	0.996947	6.06255	-1.43128
6.06684	1.1947	6.06641	-0.767514	6.06571	0.996643	6.06588	-1.43072
6.07017	1.19471	6.06974	-0.768339	6.06904	0.996108	6.06921	-1.4302
6.0735	1.19467	6.07307	-0.769628	6.07237	0.995589	6.07254	-1.43082
6.07683	1.19443	6.0764	-0.770982	6.0757	0.995147	6.07587	-1.43204
6.08016	1.1935	6.07973	-0.771642	6.07903	0.994751	6.0792	-1.43325
6.0835	1.19244	6.08306	-0.771772	6.08236	0.994261	6.08253	-1.43414
6.08683	1.19126	6.08639	-0.771803	6.08569	0.99344	6.08586	-1.43479
6.09016	1.18973	6.08972	-0.771576	6.08902	0.992432	6.08919	-1.43543
6.09349	1.18814	6.09305	-0.77118	6.09235	0.991421	6.09252	-1.43609
6.09682	1.18658	6.09638	-0.770756	6.09568	0.99064	6.09585	-1.43686
6.10015	1.18552	6.09971	-0.770805	6.09901	0.990041	6.09918	-1.43761
6.10348	1.18454	6.10304	-0.771312	6.10234	0.989468	6.10251	-1.43779
6.10681	1.18357	6.10638	-0.771927	6.10567	0.989338	6.10584	-1.43678
6.11014	1.18267	6.10971	-0.772022	6.109	0.989526	6.10917	-1.43576
6.11347	1.18173	6.11304	-0.77138	6.11233	0.989708	6.1125	-1.43536
6.1168	1.18078	6.11637	-0.770523	6.11566	0.9899	6.11583	-1.43722
6.12013	1.18063	6.1197	-0.770003	6.11899	0.990063	6.11916	-1.43908
6.12346	1.18085	6.12303	-0.770349	6.12232	0.990198	6.12249	-1.44077
6.12679	1.18111	6.12636	-0.770985	6.12565	0.99019	6.12582	-1.441
6.13012	1.18064	6.12969	-0.771587	6.12898	0.990052	6.12915	-1.44124
6.13345	1.17987	6.13302	-0.772127	6.13231	0.989901	6.13248	-1.44147
6.13679	1.17907	6.13635	-0.772646	6.13564	0.989421	6.13581	-1.44124
6.14012	1.17817	6.13968	-0.773246	6.13897	0.988545	6.13914	-1.44092
6.14345	1.17698	6.14301	-0.773791	6.1423	0.987562	6.14247	-1.44061
6.14678	1.17573	6.14634	-0.774294	6.14563	0.987108	6.1458	-1.44078
6.15011	1.17517	6.14967	-0.774785	6.14896	0.987634	6.14913	-1.44112
6.15344	1.17546	6.153	-0.774553	6.15229	0.988635	6.15246	-1.44146
6.15677	1.17591	6.15633	-0.773937	6.15562	0.98946	6.15579	-1.44162
6.1601	1.17643	6.15966	-0.773292	6.15895	0.989833	6.15912	-1.4417
6.16343	1.177	6.16299	-0.772094	6.16228	0.989952	6.16245	-1.44178
6.16676	1.17758	6.16632	-0.770735	6.16561	0.989998	6.16578	-1.44128
6.17009	1.17806	6.16965	-0.769409	6.16894	0.989617	6.16911	-1.44026
6.17342	1.17858	6.17298	-0.769312	6.17227	0.988934	6.17244	-1.43925
6.17675	1.17913	6.17631	-0.770004	6.1756	0.988237	6.17577	-1.43912
6.18009	1.17963	6.17964	-0.770795	6.17893	0.986996	6.1791	-1.44015
6.18342	1.17987	6.18297	-0.771187	6.18226	0.985316	6.18243	-1.44119
6.18675	1.18005	6.1863	-0.771082	6.18559	0.983634	6.18576	-1.44216
6.19008	1.18032	6.18963	-0.770831	6.18892	0.982985	6.1891	-1.44297
6.19341	1.18036	6.19297	-0.770873	6.19225	0.983303	6.19243	-1.44379
6.19674	1.18035	6.1963	-0.771415	6.19558	0.983714	6.19576	-1.44444
6.20007	1.18034	6.19963	-0.772125	6.19891	0.984293	6.19909	-1.44467
6.2034	1.18001	6.20296	-0.772814	6.20224	0.985073	6.20242	-1.44491
6.20673	1.17962	6.20629	-0.77338	6.20557	0.985908	6.20575	-1.44509
6.21006	1.17925	6.20962	-0.773893	6.2089	0.986308	6.20908	-1.44456
6.21339	1.18043	6.21295	-0.774389	6.21223	0.986041	6.21241	-1.44403
6.21672	1.18229	6.21628	-0.774891	6.21556	0.985527	6.21574	-1.44351
6.22005	1.18423	6.21961	-0.7754	6.21889	0.985302	6.21907	-1.44398
6.22338	1.18513	6.22294	-0.775771	6.22222	0.985618	6.2224	-1.4446
6.22672	1.1854	6.22627	-0.775624	6.22555	0.986186	6.22573	-1.44522
6.23004	1.18559	6.2296	-0.775265	6.22888	0.986383	6.22906	-1.44585
6.23338	1.18497	6.23293	-0.77485	6.23221	0.985768	6.23239	-1.44645
6.23671	1.18363	6.23626	-0.774231	6.23554	0.984739	6.23572	-1.44704
6.24004	1.18215	6.23959	-0.773521	6.23887	0.983933	6.23905	-1.44683
6.24337	1.1811	6.24292	-0.772852	6.2422	0.98386	6.24238	-1.44617
6.2467	1.18056	6.24625	-0.773407	6.24553	0.984245	6.24571	-1.44552
6.25003	1.18012	6.24958	-0.774576	6.24886	0.98472	6.24904	-1.44524
6.25336	1.17986	6.25291	-0.775746	6.25219	0.985344	6.25237	-1.44532
6.25669	1.17989	6.25624	-0.776097	6.25552	0.986038	6.2557	-1.44539
6.26002	1.17999	6.25957	-0.775944	6.25885	0.986751	6.25903	-1.44534
6.26335	1.17982	6.2629	-0.775743	6.26218	0.988042	6.26236	-1.44507
6.26668	1.17897	6.26623	-0.775828	6.26551	0.989864	6.26569	-1.4448
6.27001	1.17797	6.26956	-0.776089	6.26884	0.9917	6.26902	-1.44446
6.27334	1.17703	6.27289	-0.776366	6.27217	0.992122	6.27235	-1.44391
6.27668	1.17587	6.27623	-0.776677	6.2755	0.991076	6.27568	-1.44335
6.28001	1.17467	6.27956	-0.777083	6.27883	0.989859	6.27901	-1.44277
6.28334	1.17345	6.28289	-0.777528	6.28216	0.988642	6.28234	-1.44192
6.28667	1.17236	6.28622	-0.777645	6.28549	0.987427	6.28567	-1.44106
6.29	1.17129	6.28955	-0.777356	6.28882	0.986215	6.289	-1.44018
6.29333	1.17023	6.29288	-0.776938	6.29215	0.985388	6.29233	-1.43954
6.29666	1.16893	6.29621	-0.776845	6.29548	0.98516	6.29566	-1.43891
6.29999	1.16748	6.29954	-0.777233	6.29881	0.98516	6.29899	-1.43828
6.30332	1.16601	6.30287	-0.777785	6.30214	0.984817	6.30232	-1.43828
6.30665	1.16588	6.3062	-0.778286	6.30547	0.983847	6.30565	-1.43823
6.30998	1.16645	6.30953	-0.778758	6.3088	0.982582	6.30898	-1.43819
6.31331	1.16712	6.31286	-0.779229	6.31213	0.981469	6.31231	-1.43767
6.31664	1.1673	6.31619	-0.779645	6.31546	0.980782	6.31564	-1.43707
6.31997	1.16705	6.31952	-0.780087	6.31879	0.980348	6.31897	-1.43646
6.32331	1.16672	6.32285	-0.780555	6.32212	0.979802	6.3223	-1.43625
6.32663	1.16553	6.32618	-0.781058	6.32545	0.97882	6.32563	-1.4363
6.32997	1.16322	6.32951	-0.781436	6.32878	0.977523	6.32896	-1.43636
6.3333	1.16069	6.33284	-0.78174	6.33211	0.976232	6.33229	-1.43609
6.33663	1.15875	6.33617	-0.782035	6.33544	0.97517	6.33562	-1.43552
6.33996	1.15791	6.3395	-0.782262	6.33877	0.974311	6.33895	-1.43495
6.34329	1.15733	6.34283	-0.782456	6.3421	0.97346	6.34228	-1.43442
6.34662	1.15685	6.34616	-0.78265	6.34543	0.97251	6.34561	-1.43386
6.34995	1.15654	6.34949	-0.782442	6.34876	0.971437	6.34894	-1.4333
6.35328	1.15627	6.35282	-0.781939	6.35209	0.970348	6.35227	-1.43276
6.35661	1.1558	6.35615	-0.781397	6.35542	0.969962	6.3556	-1.43232
6.35994	1.15444	6.35948	-0.78105	6.35875	0.970356	6.35893	-1.43187
6.36327	1.15286	6.36281	-0.780867	6.36208	0.970855	6.36226	-1.43147
6.3666	1.15133	6.36614	-0.780715	6.36541	0.970572	6.36559	-1.43147
6.36993	1.15057	6.36948	-0.780945	6.36874	0.969266	6.36892	-1.43148
6.37326	1.15001	6.3728	-0.781529	6.37207	0.967752	6.37225	-1.43158
6.3766	1.14945	6.37613	-0.782193	6.3754	0.966922	6.37558	-1.43159
6.37993	1.1493	6.37947	-0.782464	6.37873	0.967094	6.37891	-1.43161
6.38326	1.14946	6.3828	-0.78225	6.38206	0.96757	6.38224	-1.43163
6.38659	1.14966	6.38613	-0.781887	6.38539	0.967903	6.38557	-1.43192
6.38992	1.14809	6.38946	-0.781753	6.38872	0.96797	6.3889	-1.43237
6.39325	1.14539	6.39279	-0.781953	6.39205	0.967917	6.39223	-1.43283
6.39658	1.14251	6.39612	-0.782266	6.39538	0.967859	6.39556	-1.43287
6.39991	1.14094	6.39945	-0.782757	6.39871	0.967762	6.39889	-1.43277
6.40324	1.14062	6.40278	-0.783665	6.40204	0.967627	6.40222	-1.43266
6.40657	1.14057	6.40611	-0.784754	6.40537	0.967478	6.40555	-1.4328
6.4099	1.1405	6.40944	-0.785439	6.4087	0.967283	6.40888	-1.43304
6.41323	1.14047	6.41277	-0.784894	6.41203	0.967059	6.41221	-1.43329
6.41656	1.14047	6.4161	-0.783772	6.41536	0.966748	6.41554	-1.43308
6.4199	1.14032	6.41943	-0.782813	6.41869	0.966062	6.41887	-1.43249
6.42323	1.13975	6.42276	-0.782618	6.42202	0.965069	6.4222	-1.43188
6.42656	1.13908	6.42609	-0.782808	6.42535	0.96408	6.42553	-1.43141
6.42989	1.13852	6.42942	-0.782989	6.42868	0.963026	6.42886	-1.43111
6.43322	1.13839	6.43275	-0.783001	6.43201	0.961897	6.43219	-1.43082
6.43655	1.13838	6.43608	-0.782916	6.43534	0.960768	6.43552	-1.43071
6.43988	1.13834	6.43941	-0.782831	6.43867	0.959404	6.43885	-1.43113
6.44321	1.13825	6.44274	-0.783019	6.442	0.957755	6.44218	-1.43157
6.44654	1.13816	6.44607	-0.783376	6.44533	0.956072	6.44551	-1.43181
6.44987	1.13808	6.4494	-0.783736	6.44866	0.955476	6.44884	-1.43108
6.4532	1.13792	6.45273	-0.783776	6.45199	0.956233	6.45217	-1.4303
6.45653	1.13774	6.45606	-0.783541	6.45532	0.957226	6.4555	-1.42954
6.45986	1.13756	6.45939	-0.783261	6.45865	0.957078	6.45883	-1.42965
6.46319	1.13669	6.46272	-0.782997	6.46198	0.955351	6.46216	-1.4298
6.46652	1.13539	6.46605	-0.78275	6.46531	0.953224	6.46549	-1.42994
6.46985	1.13404	6.46939	-0.782508	6.46864	0.951337	6.46882	-1.42858
6.47319	1.13373	6.47272	-0.782331	6.47197	0.949872	6.47215	-1.42698
6.47652	1.13417	6.47605	-0.782237	6.4753	0.948603	6.47548	-1.42539
6.47985	1.13475	6.47938	-0.78217	6.47863	0.947327	6.47881	-1.42546
6.48318	1.13584	6.48271	-0.782188	6.48196	0.946012	6.48214	-1.42583
6.48651	1.13715	6.48604	-0.782315	6.48529	0.944661	6.48547	-1.42623
6.48984	1.13849	6.48937	-0.782479	6.48862	0.943414	6.4888	-1.42568
6.49317	1.1396	6.4927	-0.782676	6.49195	0.9424	6.49213	-1.42491
6.4965	1.14066	6.49603	-0.783109	6.49528	0.94152	6.49546	-1.42412
6.49983	1.14173	6.49936	-0.783676	6.49861	0.940891	6.49879	-1.42454
6.50316	1.14301	6.50269	-0.784065	6.50194	0.941231	6.50212	-1.42578
6.50649	1.1444	6.50602	-0.783674	6.50527	0.942337	6.50545	-1.42706
6.50982	1.1458	6.50935	-0.782837	6.5086	0.943386	6.50878	-1.42787
6.51316	1.14686	6.51268	-0.782068	6.51193	0.944149	6.51211	-1.42804
6.51649	1.14721	6.51601	-0.78203	6.51526	0.944668	6.51544	-1.42816
6.51982	1.14737	6.51934	-0.782444	6.51859	0.945136	6.51877	-1.42822
6.52315	1.14785	6.52267	-0.782857	6.52192	0.945317	6.5221	-1.42808
6.52648	1.14946	6.526	-0.782725	6.52525	0.945224	6.52543	-1.42792
6.52981	1.1514	6.52933	-0.782221	6.52858	0.945131	6.52876	-1.42782
6.53314	1.15322	6.53266	-0.781705	6.53191	0.94521	6.53209	-1.42786
6.53647	1.15414	6.53599	-0.781681	6.53524	0.945458	6.53542	-1.42792
6.5398	1.15479	6.53932	-0.782031	6.53857	0.945669	6.53875	-1.42794
6.54313	1.15546	6.54265	-0.78242	6.5419	0.946159	6.54208	-1.42777
6.54646	1.15644	6.54598	-0.782684	6.54523	0.94706	6.54541	-1.42758
6.54979	1.1575	6.54931	-0.782838	6.54856	0.94806	6.54874	-1.4274
6.55312	1.15857	6.55265	-0.782973	6.55189	0.948723	6.55207	-1.42834
6.55645	1.15914	6.55598	-0.782644	6.55522	0.9489	6.5554	-1.42939
6.55978	1.15949	6.55931	-0.781751	6.55855	0.948968	6.55873	-1.43044
6.56311	1.15984	6.56264	-0.780673	6.56188	0.94951	6.56206	-1.4298
6.56645	1.16012	6.56597	-0.779592	6.56521	0.950809	6.56539	-1.42888
6.56978	1.16025	6.5693	-0.778486	6.56854	0.95234	6.56872	-1.42795
6.57311	1.16034	6.57263	-0.777362	6.57187	0.953376	6.57205	-1.42809
6.57644	1.16023	6.57596	-0.776807	6.5752	0.953428	6.57538	-1.42851
6.57977	1.1601	6.57929	-0.777506	6.57853	0.952973	6.57871	-1.42895
6.5831	1.15999	6.58262	-0.778791	6.58186	0.952635	6.58204	-1.42888
6.58643	1.15952	6.58595	-0.780075	6.58519	0.952561	6.58537	-1.42861
6.58976	1.15852	6.58928	-0.781372	6.58852	0.952632	6.58871	-1.42833
6.59309	1.15738	6.59261	-0.782682	6.59185	0.952688	6.59204	-1.4282
6.59642	1.15628	6.59594	-0.783882	6.59518	0.95272	6.59537	-1.4282
6.59975	1.15563	6.59927	-0.784203	6.59851	0.952744	6.5987	-1.42822
6.60308	1.15514	6.6026	-0.783988	6.60184	0.952704	6.60203	-1.42866
6.60641	1.1545	6.60593	-0.783773	6.60517	0.952218	6.60536	-1.42985
6.60975	1.15325	6.60926	-0.783929	6.6085	0.95127	6.60869	-1.43111
6.61308	1.15181	6.61259	-0.784337	6.61183	0.950332	6.61202	-1.43209
6.61641	1.15042	6.61592	-0.784754	6.61516	0.949159	6.61534	-1.43253
6.61974	1.1495	6.61925	-0.784804	6.61849	0.947675	6.61868	-1.43291
6.62307	1.14875	6.62258	-0.784554	6.62182	0.946193	6.62201	-1.43323
6.6264	1.14817	6.62591	-0.784275	6.62515	0.944886	6.62534	-1.43339
6.62973	1.14804	6.62924	-0.78385	6.62848	0.943809	6.62867	-1.43354
[truncated: 43,547 more rows]
